# Supplementary material for: Utilizing river and wastewater as a SARS-CoV-2 surveillance tool in settings with limited formal sewage systems
Source: Nat Commun. 2023 Nov 30;14:7883. doi: 10.1038/s41467-023-43047-y (PMC10689440; doi:10.1038/s41467-023-43047-y)
Supplement: Supplementary file 4 — Supplementary Data 1 [file 41467_2023_43047_MOESM4_ESM.xlsx]

## Sheet: Sheet1
Supplementary Data 1. All information by site. All site names, areas, site type, location and collection numbers positivity, and if the site is considered highly informative
Site Name	Area of Blantyre	Site type	GPS.Lat	GPS.Lon	Total samples	Positive samples	% Positivity	Highly informative site
Bangwe 1	Bangwe	river	-15.8291	35.0754	2	0	0
Bangwe 2	Bangwe	river	-15.8323	35.0831	4	0	0
Bangwe 3	Bangwe	river	-15.8282	35.0859	3	0	0
Bangwe 4	Bangwe	river	-15.8245	35.0855	4	0	0
Bangwe 5	Bangwe	river	-15.8199	35.0877	5	1	20	7
Bangwe 6	Bangwe	river	-15.8145	35.0944	2	0	0
Bangwe 7	Bangwe	river	-15.8124	35.0963	2	0	0
Bangwe 8	Bangwe	river	-15.8073	35.1007	3	0	0
Chigumula 1	Chigumula	river	-15.8449	35.0742	1	0	0
Chigumula 3	Chigumula	river	-15.8464	35.0821	1	0	0
Chigumula 4	Chigumula	river	-15.8491	35.081	3	0	0
Chigumula 5	Chigumula	river	-15.8505	35.0898	1	0	0
Chigumula 6	Chigumula	river	-15.8463	35.0946	3	0	0
Chigumula 7	Chigumula	river	-15.8463	35.0979	3	0	0
Chigumula 9	Chilomoni	river	-15.8357	35.0945	2	0	0
Chilomoni 1	Chilomoni	river	-15.7591	34.9874	22	0	0
Chilomoni 10	Chilomoni	river	-15.7786	34.9757	13	0	0
Chilomoni 11	Chilomoni	river	-15.7797	34.9776	22	1	4.5
Chilomoni 2	Chilomoni	river	-15.7605	34.9865	21	0	0
Chilomoni 4	Chilomoni	river	-15.7552	34.9809	25	4	16	12
Chilomoni 5	Chilomoni	river	-15.7575	34.9796	19	0	0
Chilomoni 6	Chilomoni	river	-15.759	34.9782	20	0	0
Chilomoni 7	Chilomoni	river	-15.7652	34.984	20	0	0
Chirimba 1	Chirimba	river	-15.7419	35.024	29	0	0
Chirimba 2	Chirimba	river	-15.7384	35.0211	19	2	10.5
Chirimba 3	Chirimba	river	-15.7353	35.0167	26	1	3.8
Chirimba 4	Chirimba	river	-15.7292	35.0156	15	2	13.3	15
Chirimba 5	Chirimba	river	-15.7289	35.014	38	0	0
Chirimba 6	Chirimba	river	-15.743	35.0032	23	1	4.3
Chirimba 7	Chirimba	river	-15.7532	35.0006	15	0	0
Chirimba 8	Chirimba	river	-15.7493	34.999	32	0	0
Chirimba 9	Chirimba	river	-15.7443	34.9993	28	1	3.6
Chirimba Industrial 1	Chirimba	river	-15.7305	35.0624	18	0	0
Chirimba Industrial 2	Chirimba	river	-15.7281	35.0525	23	0	0
Chirimba Industrial 3	Chirimba	river	-15.7303	35.0521	9	0	0
Chirimba Industrial 4	Chirimba	river	-15.7301	35.0508	7	0	0
Golf Course	Golf Course	river	-15.7922	34.9976	15	4	26.7	1
Kwacha/Chinyonga	Kwacha/Chinyonga	river	-15.8093	35.0411	23	4	17.4	8
Machinjiri 1	Machinjiri	river	-15.7552	35.0816	14	1	7.1
Machinjiri 2	Machinjiri	river	-15.753	35.0827	14	0	0
Machinjiri 3	Machinjiri	river	-15.7484	35.0844	9	0	0
Machinjiri 4	Machinjiri	river	-15.7471	35.0849	17	0	0
Machinjiri 5	Machinjiri	river	-15.7421	35.0833	34	0	0
Machinjiri 6	Machinjiri	river	-15.732	35.0463	8	0	0
Manase 1	Manase	river	-15.8046	34.9935	32	2	6.3
Manase 2	Manase	river	-15.807	34.989	41	1	2.4
Manase 3	Manase	river	-15.8102	34.9938	6	0	0
Manase 4	Manase	river	-15.8119	34.9909	31	5	16.1	11
Manase 5	Manase	river	-15.802	34.9876	14	2	14.3
Manase 6	Manase	river	-15.7435	35.0254	1	0	0
Manase Sewage Plant	Manase Sewage Plant	sewage	-15.8086	34.9888	233	54	23.2	5
Manje	Chigumula	river	-15.8469	35.0397	3	0	0
Mbayani 1	Mbayani	river	-15.7698	35.002	58	9	15.5	13
Mbayani 2	Mbayani	river	-15.7712	35.0064	62	6	9.7
Mbayani 3	Mbayani	river	-15.769	35.008	4	0	0
Mbayani 4	Mbayani	river	-15.7609	35.0129	15	0	0
Mbayani 5	Mbayani	river	-15.7596	35.0115	19	0	0
Mbayani 6	Mbayani	river	-15.7569	35.008	24	3	12.5	17
Mbayani 7	Mbayani	river	-15.7559	35.0032	24	2	8.3
Michiru 1	Michiru	river	-15.7413	34.9934	35	0	0
Michiru 2	Michiru	river	-15.7455	34.9935	2	0	0
Michiru 3	Michiru	river	-15.7478	34.9933	2	0	0
Michiru 4	Michiru	river	-15.749	34.9871	16	1	6.3	24
Michiru 5	Michiru	river	-15.7518	34.9907	6	0	0
Michiru 6	Michiru	river	-15.7315	34.9982	6	0	0
Mount Pleasant	Mount Pleasant	river	-15.7957	35.0093	8	2	25	2
Mudi dam	Mudi dam	river	-15.7949	35.0365	20	2	10
Nancholi 1	Nancholi	river	-15.8226	34.9841	24	4	16.7	10
Nancholi 2	Nancholi	river	-15.8243	34.9799	4	0	0
Nancholi 4	Nancholi	river	-15.8357	34.9884	3	0	0
Nancholi 5	Nancholi	river	-15.8317	34.9919	19	1	5.3
Nancholi 6	Nancholi	river	-15.8273	34.9953	4	0	0
Naperi 1	Naperi	river	-15.8058	35.0236	4	3	75	14
Naperi 2	Naperi	river	-15.8084	35.0161	12	2	16.7	9
Naperi 3	Naperi	river	-15.8079	35.0045	15	2	13.3	16
Ndirande 1	Ndirande	river	-15.7761	35.0349	63	5	7.9	21
Ndirande 2	Ndirande	river	-15.7743	35.0407	43	5	11.6	18
Ndirande 4	Ndirande	river	-15.7717	35.0447	17	0	0
Ndirande 5	Ndirande	river	-15.759	35.0332	19	2	10.5	19
Ndirande 6	Ndirande	river	-15.784	35.0251	28	0	0
Ndirande 7	Ndirande	river	-15.7674	35.0305	13	3	23.1	6
Ndirande 8	Ndirande	river	-15.777	35.031	15	0	0
Nkolokoti 1	Nkolokoti	river	-15.7847	35.0869	14	1	7.1	23
Nkolokoti 10	Nkolokoti	river	-15.77	35.0779	22	0	0
Nkolokoti 11	Nkolokoti	river	-15.7357	35.0816	12	0	0
Nkolokoti 2	Nkolokoti	river	-15.7764	35.0866	1	1	100
Nkolokoti 3	Nkolokoti	river	-15.7824	35.0739	15	0	0
Nkolokoti 4	Nkolokoti	river	-15.7787	35.0741	6	0	0
Nkolokoti 5	Nkolokoti	river	-15.7783	35.0777	1	0	0
Nkolokoti 6	Nkolokoti	river	-15.776	35.0754	16	1	6.3
Nkolokoti 7	Nkolokoti	river	-15.7758	35.0793	19	0	0
Nkolokoti 8	Nkolokoti	river	-15.7738	35.0758	20	0	0
Nkolokoti 9	Nkolokoti	river	-15.7716	35.0715	1	0	0
No ID 19	Manase	river	-15.8137	34.9868	1	0	0
No ID 25	Soche	river	-15.823	35.0215	3	0	0
No ID 26	Zingwangwa	river	-15.8233	35.0087	1	0	0
North 1	North	river	-15.6955	34.9916	13	0	0
North 2	North	river	-15.7037	35.0047	13	0	0
North 3	North	river	-15.6993	35.0373	5	0	0
North 4	North	river	-15.7062	35.0428	13	0	0
North 5	North	river	-15.6984	35.0598	8	0	0
Soche 1	Soche	river	-15.807	35.0114	33	8	24.2	3
Soche 2	Soche	river	-15.8125	35.0146	10	0	0
Soche 3	Soche	river	-15.8155	35.0095	73	2	2.7
Soche 4	Soche	river	-15.8197	35.0053	13	1	7.7
Soche 5	Soche	river	-15.8218	35.0009	11	0	0
Soche 6	Soche	river	-15.8279	34.9986	32	3	9.4	20
South West 1	Nancholi	river	-15.8251	34.968	11	0	0
Victoria Bridge	Victoria Bridge	river	-15.7938	35.0042	33	8	24.2	4
Waterboard 2	Waterboard 2	river	-15.7893	35.0188	26	2	7.7	25
Zingwangwa 1	Zingwangwa	river	-15.8262	35.0081	26	2	7.7	22
Zingwangwa 3	Zingwangwa	river	-15.8184	35.0122	1	0	0
