# Supplementary material for: Utilizing river and wastewater as a SARS-CoV-2 surveillance tool in settings with limited formal sewage systems
Source: Nat Commun. 2023 Nov 30;14:7883. doi: 10.1038/s41467-023-43047-y (PMC10689440; doi:10.1038/s41467-023-43047-y)
Supplement: Supplementary file 5 — Supplementary Data 2 [file 41467_2023_43047_MOESM5_ESM.xlsx]

## Sheet: ES_malawi_May20-Jan22_incomplet
Supplementary Data 2. Full dataset. Includes dates as both DD/MM/YY and MM/DD/YY), phase of the study, results as both Ct and gc/l, collection GPS timestamp is available, site ID, site name, Area and GPS. gc/l was deteremine d using serial dilutions of known copie numbers of a genomic fragement that contaims the N1 target. Interpolation was based on the log(10) of the mean of three serial dilutio…
lab.Id	date.collected (DD/MM/YY)	Study.Phase	result	Ct	gc/l	time.stamp	Site.ID	Site.Name	Sewage.or.river	date (MM/DD/YY)	Area	GPS.Lat	GPS.Long
ERST_271221_03	27/12/21	Phase2	POSITIVE	30.3	140736	2021-12-27T09:30:00.000+02:00	2002/931	Manase Sewage Plant	sewage	2021-12-27	Manase Sewage Plant	-15.8086	34.9888
ERST_270921_04	27/09/21	Phase2	POSITIVE	32	64216.5	2021-09-27T10:54:00.000+02:00	1116/971	Manase 1	river	2021-09-27	Manase	-15.8046	34.9935
ERST_120721_42	2021-12-07	Phase2	POSITIVE	32.5	50701.6	2021-07-12T11:58:00.000+02:00	1123/1090	Kwacha/Chinyonga	river	2021-07-12	Kwacha/Chinyonga	-15.8093	35.0411
ERST_080721_04	2021-08-07	Phase2	POSITIVE	32.6	48341.8	2021-07-08T11:24:00.000+02:00	2002/931	Manase Sewage Plant	sewage	2021-07-08	Manase Sewage Plant	-15.8086	34.9888
ERST_130721_26	13/07/21	Phase2	POSITIVE	32.6	48341.8	2021-07-13T09:15:00.000+02:00	2002/931	Manase Sewage Plant	sewage	2021-07-13	Manase Sewage Plant	-15.8086	34.9888
ERST_210721_01	21/07/21	Phase2	POSITIVE	32.7	46085.2	2021-07-21T08:56:00.000+02:00	2002/931	Manase Sewage Plant	sewage	2021-07-21	Manase Sewage Plant	-15.8086	34.9888
ERST_180121_10	18/01/21	Phase2	POSITIVE	33.2	36202.4	2021-01-18T15:35:00.000+02:00	2002/931	Manase Sewage Plant	sewage	2021-01-18	Manase Sewage Plant	-15.8086	34.9888
ERST_280721_01	28/07/21	Phase2	POSITIVE	33.7	28315	2021-07-28T09:41:00.000+02:00	2002/931	Manase Sewage Plant	sewage	2021-07-28	Manase Sewage Plant	-15.8086	34.9888
ERST_5	22/06/20	Phase2	POSITIVE	33.8	26941.2	NA	vma1	Mbayani 1	river	2020-06-22	Mbayani	-15.7698	35.002
ERST_281221_15	28/12/21	Phase2	POSITIVE	33.9	25628.8	2021-12-28T15:27:00.000+02:00	2002/931	Manase Sewage Plant	sewage	2021-12-28	Manase Sewage Plant	-15.8086	34.9888
ERST_190721_06	19/07/21	Phase2	POSITIVE	34.6	17953.2	2021-07-19T11:06:00.000+02:00	1120/1033	Soche 1	river	2021-07-19	Soche	-15.807	35.0114
ERST_130721_25	13/07/21	Phase2	POSITIVE	34.8	16180.7	2021-07-13T08:48:00.000+02:00	2002/931	Manase Sewage Plant	sewage	2021-07-13	Manase Sewage Plant	-15.8086	34.9888
ERST_4	29/06/20	Phase2	POSITIVE	34.84	15845.7	NA	vmul	Manase Sewage Plant	sewage	2020-06-29	Manase Sewage Plant	-15.8086	34.9888
ERST_040821_01	2021-04-08	Phase2	POSITIVE	34.9	15354.9	2021-08-04T08:59:00.000+02:00	2002/931	Manase Sewage Plant	sewage	2021-08-04	Manase Sewage Plant	-15.8086	34.9888
ERST_120721_40	2021-12-07	Phase2	POSITIVE	34.9	15354.9	2021-07-12T10:57:00.000+02:00	1083/1095	Ndirande 2	river	2021-07-12	Ndirande	-15.7743	35.0407
ERST_141221_01	14/12/21	Phase2	POSITIVE	34.9	15354.9	2021-12-14T09:05:00.000+02:00	2002/931	Manase Sewage Plant	sewage	2021-12-14	Manase Sewage Plant	-15.8086	34.9888
ERST_290321_14	29/03/21	Phase2	POSITIVE	34.9	15354.9	2021-03-29T10:20:00.000+02:00	1138/916	Nancholi 1	river	2021-03-29	Nancholi	-15.8226	34.9841
ERST_050721_51	2021-05-07	Phase2	POSITIVE	35.2	13099.2	2021-07-05T15:07:00.000+02:00	1120/1033	Soche 1	river	2021-07-05	Soche	-15.807	35.0114
ERST_070721_47	2021-07-07	Phase2	POSITIVE	35.5	11143.9	2021-07-07T13:53:00.000+02:00	Ndirande 1	Ndirande 1	river	2021-07-07	Ndirande	-15.7761	35.0349
ERST_080721_01	2021-08-07	Phase2	POSITIVE	35.6	10552.4	2021-07-08T10:03:00.000+02:00	1076/944	Mbayani 1	river	2021-07-08	Mbayani	-15.7698	35.002
ERST_131221_50	13/12/21	Phase2	POSITIVE	35.6	10552.4	2021-12-13T12:48:00.000+02:00	1077/963	Mbayani 2	river	2021-12-13	Mbayani	-15.7712	35.0064
ERST_170821_12	17/08/21	Phase2	POSITIVE	35.6	10552.4	2021-08-17T14:41:00.000+02:00	1120/1033	Soche 1	river	2021-08-17	Soche	-15.807	35.0114
ERST_73	2020-07-07	Phase1	POSITIVE	35.633	10380.4	NA	vmug	Golf Course	river/sewage	2020-07-07	Golf Course	-15.7922	34.9976
ERST_070721_49	2021-07-07	Phase2	POSITIVE	35.7	9988.78	2021-07-07T14:53:00.000+02:00	32	Mudi dam	river	2021-07-07	Mudi dam	-15.7949	35.0365
ERST_190121_05	19/01/21	Phase2	POSITIVE	35.7	9988.78	2021-01-19T13:04:00.000+02:00	1103	Nkolokoti 2	river	2021-01-19	Nkolokoti	-15.7764	35.0866
ERST_110821_04	2021-11-08	Phase2	POSITIVE	35.8	9451.96	2021-08-11T09:55:00.000+02:00	2002/931	Manase Sewage Plant	sewage	2021-08-11	Manase Sewage Plant	-15.8086	34.9888
ERST_090522_27	2022-09-05	Phase2	POSITIVE	35.8	9451.96	2022-05-09T10:30:00.000+02:00	1098	Nkolokoti 3	river	2022-05-09	Nkolokoti	-15.7824	35.0739
ERST_150222_03	15/2/2022	Phase2	POSITIVE	35.8	9451.96	2022-02-15T10:46:00.000+02:00	1038/1028	Machinjiri 4	river	2022-02-15	Machinjiri	-15.7471	35.0849
ERST_220621_06	22/06/21	Phase2	POSITIVE	35.8	9451.96	2021-06-22T14:21:00.000+02:00	2	Ndirande 7	river	2021-06-22	Ndirande	-15.7674	35.0305
ERST_120721_05	2021-12-07	Phase2	POSITIVE	35.9	8940.74	2021-07-12T13:42:00.000+02:00	8	Mount Pleasant	river	2021-07-12	Mount Pleasant	-15.7957	35.0093
ERST_100522_32	2022-10-05	Phase2	POSITIVE	35.9	8940.74	2022-05-10T10:54:00.000+02:00	1086/1096	Nkolokoti 6	river	2022-05-10	Nkolokoti	-15.776	35.0754
ERST_060122_07	06/01/22	Phase2	POSITIVE	35.9	8940.74	2022-01-06T10:16:00.000+02:00	1116/971	Manase 1	river	2022-01-06	Manase	-15.8046	34.9935
ERST_060122_06	06/01/22	Phase2	POSITIVE	35.9	8940.74	2022-01-06T10:31:00.000+02:00	2002/931	Manase Sewage Plant	sewage	2022-01-06	Manase Sewage Plant	-15.8086	34.9888
ERST_180521_23	18/05/21	Phase2	POSITIVE	35.9	8940.74	2021-05-18T09:36:00.000+02:00	2002/931	Manase Sewage Plant	sewage	2021-05-18	Manase Sewage Plant	-15.8086	34.9888
ERST_190121_07	19/01/21	Phase2	POSITIVE	35.9	8940.74	2021-01-19T13:51:00.000+02:00	1123	Bangwe 5	river	2021-01-19	Bangwe	-15.8199	35.0877
ERST_301120_207	30/11/20	Phase2	POSITIVE	36	8454.02	NA	vmul	Manase Sewage Plant	sewage	2020-11-30	Manase Sewage Plant	-15.8086	34.9888
ERST_090821_05	2021-09-08	Phase2	POSITIVE	36.1	7990.72	2021-08-09T10:32:00.000+02:00	1083/1095	Ndirande 2	river	2021-08-09	Ndirande	-15.7743	35.0407
ERST_091220_191	2020-09-12	Phase1	POSITIVE	36.2	7549.83	NA	vndr1	Ndirande 1	river	2020-12-09	Ndirande	-15.7761	35.0349
ERST_130721_06	13/07/21	Phase2	POSITIVE	36.2	7549.83	2021-07-13T12:03:00.000+02:00	18	Manase 5	river	2021-07-13	Manase	-15.802	34.9876
ERST_180121_08	18/01/21	Phase2	POSITIVE	36.2	7549.83	2021-01-18T15:03:00.000+02:00	31	Naperi 1	river	2021-01-18	Naperi	-15.8058	35.0236
ERST_195	24/11/20	Phase2	POSITIVE	36.2	7549.83	NA	vma2	Mbayani 2	river	2020-11-24	Mbayani	-15.7712	35.0064
ERST_120721_08	2021-12-07	Phase2	POSITIVE	36.3	7130.38	2021-07-12T15:16:00.000+02:00	1103/1039	Waterboard 2	lagoon	2021-07-12	Waterboard	-15.7893	35.0188
ERST_030122_11	03/01/22	Phase2	POSITIVE	36.3	7130.38	2022-01-03T11:52:00.000+02:00	1120/1033	Soche 1	river	2022-01-06	Soche	-15.807	35.0114
ERST_130721_33	13/07/21	Phase2	POSITIVE	36.3	7130.38	2021-07-13T09:15:00.000+02:00	2002/931	Manase Sewage Plant	sewage	2021-07-13	Manase Sewage Plant	-15.8086	34.9888
ERST_271221_06	27/12/21	Phase2	POSITIVE	36.3	7130.38	2021-12-27T10:14:00.000+02:00	1083/1095	Ndirande 2	river	2021-12-27	Ndirande	-15.7743	35.0407
ERST_281221_01	28/12/21	Phase2	POSITIVE	36.3	7130.38	2021-12-28T08:36:00.000+02:00	2001/1009	Victoria Bridge	river	2021-12-28	Victoria Bridge	-15.7938	35.0042
ERST_280222_34	28/2/2022	Phase2	POSITIVE	36.3	7130.38	2022-02-28T11:15:00.000+02:00	1123/1090	Kwacha/Chinyonga	river	2022-02-28	Kwacha/Chinyonga	-15.8093	35.0411
ERST_139	2020-07-09	Phase1	POSITIVE	36.345	6928.39	NA	vmui	Manase Sewage Plant	sewage	2020-09-07	Manase Sewage Plant	-15.8086	34.9888
ERST_130721_28	13/07/21	Phase2	POSITIVE	36.4	6731.41	2021-07-13T09:54:00.000+02:00	2002/931	Manase Sewage Plant	sewage	2021-07-13	Manase Sewage Plant	-15.8086	34.9888
ERST_220621_08	22/06/21	Phase2	POSITIVE	36.4	6731.41	2021-06-22T14:55:00.000+02:00	Ndirande 1	Ndirande 1	river	2021-06-22	Ndirande	-15.7761	35.0349
ERST_271221_17	27/12/21	Phase2	POSITIVE	36.4	6731.41	2021-12-27T14:40:00.000+02:00	1103/1039	Waterboard 2	lagoon	2021-12-27	Waterboard	-15.7893	35.0188
ERST_301221_02	30/12/21	Phase2	POSITIVE	36.4	6731.41	2021-12-30T09:00:00.000+02:00	1064/1015	Ndirande 5	river	2021-12-30	Ndirande	-15.759	35.0332
ERST_050721_06	2021-05-07	Phase2	POSITIVE	36.5	6352.05	2021-07-05T11:42:00.000+02:00	2001/1009	Victoria Bridge	river	2021-07-05	Victoria Bridge	-15.7938	35.0042
ERST_090522_37	2022-09-05	Phase2	POSITIVE	36.5	6352.05	2022-05-09T13:45:00.000+02:00	1132/1116	Bangwe 6	river	2022-05-09	Bangwe	-15.8145	35.0944
ERST_100522_14	2022-10-05	Phase2	POSITIVE	36.5	6352.05	2022-05-10T12:10:00.000+02:00	1123	Bangwe 5	river	2022-05-10	Bangwe	-15.8199	35.0877
ERST_130721_05	13/07/21	Phase2	POSITIVE	36.5	6352.05	2021-07-13T11:43:00.000+02:00	23	Naperi 3	river	2021-07-13	Naperi	-15.8079	35.0045
ERST_180	29/09/20	Phase2	POSITIVE	36.587	6026.66	NA	vma1	Mbayani 1	river	2020-09-29	Mbayani	-15.7698	35.002
ERST_150621_50	15/06/21	Phase2	POSITIVE	36.59	6026.66	2021-06-15T14:42:00.000+02:00	2002/931	Manase Sewage Plant	sewage	2021-06-15	Manase Sewage Plant	-15.8086	34.9888
ERST_020821_02	2021-02-08	Phase2	POSITIVE	36.6	5991.41	2021-08-02T10:24:00.000+02:00	1127/951	Manase 4	river	2021-08-02	Manase	-15.8119	34.9909
ERST_071221_52	2021-07-12	Phase2	POSITIVE	36.6	5991.41	2021-12-07T10:42:00.000+02:00	1093/945	Chilomoni 11	river	2021-12-07	Chilomoni	-15.7797	34.9776
ERST_030522_25	2022-03-05	Phase2	POSITIVE	36.6	5991.41	2022-05-03T11:28:00.000+02:00	1078/1109	Ndirande 4	river	2022-05-03	Ndirande	-15.7717	35.0447
ERST_090522_05	2022-09-05	Phase2	POSITIVE	36.6	5991.41	2022-05-09T10:11:00.000+02:00	1151/1108	Bangwe 1	river	2022-05-09	Bangwe	-15.8291	35.0754
ERST_180821_01	18/08/21	Phase2	POSITIVE	36.6	5991.41	2021-08-18T09:19:00.000+02:00	2002/931	Manase Sewage Plant	sewage	2021-08-18	Manase Sewage Plant	-15.8086	34.9888
ERST_301221_01	30/12/21	Phase2	POSITIVE	36.6	5991.41	2021-12-30T08:42:00.000+02:00	X	Ndirande 7	river	2021-12-30	Ndirande	-15.7674	35.0305
ERST_070921_12	2021-07-09	Phase2	POSITIVE	36.7	5648.68	2021-09-07T13:40:00.000+02:00	2002/931	Manase Sewage Plant	sewage	2021-09-07	Manase Sewage Plant	-15.8086	34.9888
ERST_071221_05	2021-07-12	Phase2	POSITIVE	36.7	5648.68	2021-12-07T10:41:00.000+02:00	1060/929	Mbayani 6	river	2021-12-07	Mbayani	-15.7569	35.008
ERST_280222_04	28/2/2022	Phase2	POSITIVE	36.7	5648.68	2022-02-28T10:57:00.000+02:00	1098	Nkolokoti 3	river	2022-02-28	Nkolokoti	-15.7824	35.0739
ERST_140621_05	14/06/21	Phase2	POSITIVE	36.75	5483.79	2021-06-14T10:34:00.000+02:00	1083/1095	Ndirande 2	river	2021-06-14	Ndirande	-15.7743	35.0407
ERST_090522_33	2022-09-05	Phase2	POSITIVE	36.8	5323.07	2022-05-09T12:47:00.000+02:00	1158/1076	Chigumula 9	river	2022-05-09	Chigumula	-15.8357	35.0945
ERST_100522_26	2022-10-05	Phase2	POSITIVE	36.8	5323.07	2022-05-10T09:48:00.000+02:00	1038/1028	Machinjiri 4	river	2022-05-10	Machinjiri	-15.7471	35.0849
ERST_010322_07	1/3/2022	Phase2	POSITIVE	36.8	5323.07	2022-03-01T11:51:00.000+02:00	1178/1073	Nkolokoti 10	river	2022-03-01	Nkolokoti	-15.77	35.0779
ERST_210721_11	21/07/21	Phase2	POSITIVE	36.8	5323.07	2021-07-21T13:15:00.000+02:00	1076/944	Mbayani 1	river	2021-07-21	Mbayani	-15.7698	35.002
ERST_291221_03	29/12/21	Phase2	POSITIVE	36.8	5323.07	2021-12-29T10:20:00.000+02:00	2002/931	Manase Sewage Plant	sewage	2021-12-29	Manase Sewage Plant	-15.8086	34.9888
ERST_82	20/07/20	Phase2	POSITIVE	36.829	5228.61	NA	vmui	Manase Sewage Plant	sewage	2020-07-20	Manase Sewage Plant	-15.8086	34.9888
ERST_45	2020-11-05	Phase1	POSITIVE	36.863	5135.6	NA	vmui	Manase Sewage Plant	sewage	2020-05-11	Manase Sewage Plant	-15.8086	34.9888
ERST_172	2020-10-11	Phase1	POSITIVE	36.871	5104.92	NA	vma1	Mbayani 1	river	2020-11-10	Mbayani	-15.7698	35.002
ERST_110121_01	2021-11-01	Phase2	POSITIVE	36.9	5013.82	2021-01-11T11:12:00.000+02:00	31	Naperi 1	river	2021-01-11	Naperi	-15.8058	35.0236
ERST_030522_01	2022-03-05	Phase2	POSITIVE	36.9	5013.82	2022-05-03T09:08:00.000+02:00	1030/877	Chirimba 6	river	2022-05-03	Chirimba	-15.743	35.0032
ERST_060122_05	06/01/22	Phase2	POSITIVE	36.9	5013.82	#REF!	1144/1017	Zingwangwa 1	river	2022-01-06	Zingwangwa	-15.8262	35.0081
ERST_120422_01	12/4/2022	Phase2	POSITIVE	36.9	5013.82	2022-04-12T09:18:00.000+02:00	6	Machinjiri 6	river	2022-04-12	Machinjiri	-15.732	35.0463
ERST_180122_09	18/01/22	Phase2	POSITIVE	36.9	5013.82	2022-01-18T13:47:00.000+02:00	1133/1006	Soche 3	river	2022-01-18	Soche	-15.8155	35.0095
ERST_190122_08	19/01/22	Phase2	POSITIVE	36.9	5013.82	2022-01-19T11:59:00.000+02:00	23	Naperi 3	river	2022-01-19	Naperi	-15.8079	35.0045
ERST_270121_11	27/01/21	Phase2	POSITIVE	36.9	5013.82	2021-01-27T11:37:00.000+02:00	2002/931	Manase Sewage Plant	sewage	2021-01-27	Manase Sewage Plant	-15.8086	34.9888
ERST_270921_36	27/09/21	Phase2	POSITIVE	36.9	5013.82	2021-09-27T11:09:00.000+02:00	1120/1033	Soche 1	river	2021-09-27	Soche	-15.807	35.0114
ERST_280921_44	28/09/21	Phase2	POSITIVE	36.9	5013.82	2021-09-28T11:31:00.000+02:00	1030/877	Chirimba 6	river	2021-09-28	Chirimba	-15.743	35.0032
ERST_74	2020-07-07	Phase1	POSITIVE	36.956	4835.81	NA	vmul	Manase Sewage Plant	sewage	2020-07-07	Manase Sewage Plant	-15.8086	34.9888
ERST_141221_09	14/12/2021	Phase2	POSITIVE	37	4720.19	2021-12-14T10:22:00.000+02:00	1133/1006	Soche 3	river	2021-12-14	Soche	-15.8155	35.0095
ERST_281221_10	28/12/21	Phase2	POSITIVE	37	4720.19	2021-12-28T14:02:00.000+02:00	1077/963	Mbayani 2	river	2021-12-28	Mbayani	-15.7712	35.0064
ERST_080322_07	8/3/2022	Phase2	POSITIVE	37	4720.19	2022-03-08T13:32:00.000+02:00	8	Mount Pleasant	river	2022-03-08	Mount Pleasant	-15.7957	35.0093
ERST_080721_02	2021-08-07	Phase2	POSITIVE	37.1	4441.49	2021-07-08T10:48:00.000+02:00	2002/931	Manase Sewage Plant	sewage	2021-07-08	Manase Sewage Plant	-15.8086	34.9888
ERST_140322_09	14/3/2022	Phase2	POSITIVE	37.1	4441.49	2022-03-14T15:21:00.000+02:00	6	Machinjiri 6	river	2022-03-14	Machinjiri	-15.732	35.0463
ERST_291221_13	29/12/21	Phase2	POSITIVE	37.1	4441.49	2021-12-29T14:03:00.000+02:00	32	Mudi dam	river	2021-12-29	Mudi dam	-15.7949	35.0365
ERST_311221_01	31/12/21	Phase2	POSITIVE	37.1	4441.49	2021-12-31T09:14:00.000+02:00	28	Naperi 2	river	2021-12-31	Naperi	-15.8084	35.0161
ERST_070222_08	7/2/2022	Phase2	POSITIVE	37.1	4441.49	2022-02-07T11:50:00.000+02:00	1019/893	Chirimba 3	river	2022-02-07	Chirimba	-15.7353	35.0167
ERST_080322_31	8/3/2022	Phase2	POSITIVE	37.1	4441.49	2022-03-08T14:18:00.000+02:00	28	Naperi 2	river	2022-03-08	Naperi	-15.8084	35.0161
ERST_154	28/09/20	Phase2	POSITIVE	37.153	4307.53	NA	vmui	Manase Sewage Plant	sewage	2020-09-28	Manase Sewage Plant	-15.8086	34.9888
ERST_050721_01	2021-05-07	Phase2	POSITIVE	37.2	4177.06	2021-07-05T09:04:00.000+02:00	1138/916	Nancholi 1	river	2021-07-05	Nancholi	-15.8226	34.9841
ERST_071221_01	2021-07-12	Phase2	POSITIVE	37.2	4177.06	2021-12-07T08:59:00.000+02:00	1076/944	Mbayani 1	river	2021-12-07	Mbayani	-15.7698	35.002
ERST_030122_04	03/01/22	Phase2	POSITIVE	37.2	4177.06	2022-01-03T09:56:00.000+02:00	1149/979	Soche 6	river	2022-01-06	Soche	-15.8279	34.9986
ERST_100122_02	10/01/22	Phase2	POSITIVE	37.2	4177.06	2022-01-10T09:12:00.000+02:00	1127/951	Manase 4	river	2022-01-12	Manase	-15.8119	34.9909
ERST_170821_01	17/08/21	Phase2	POSITIVE	37.2	4177.06	2021-08-17T09:01:00.000+02:00	1138/916	Nancholi 1	river	2021-08-17	Nancholi	-15.8226	34.9841
ERST_190721_08	19/07/21	Phase2	POSITIVE	37.2	4177.06	2021-07-19T14:30:00.000+02:00	1127/951	Manase 4	river	2021-07-19	Manase	-15.8119	34.9909
ERST_230321_14	23/03/21	Phase2	POSITIVE	37.2	4177.06	2021-03-23T14:02:00.000+02:00	2002/931	Manase Sewage Plant	sewage	2021-03-23	Manase Sewage Plant	-15.8086	34.9888
ERST_6	27/07/20	Phase2	POSITIVE	37.2	4177.06	NA	vmui	Manase Sewage Plant	sewage	2020-07-27	Manase Sewage Plant	-15.8086	34.9888
ERST_280921_12	28/09/21	Phase2	POSITIVE	37.2	4177.06	2021-09-28T15:31:00.000+02:00	1080	Chirimba 4	river	2021-09-28	Chirimba	-15.7292	35.0156
ERST_291221_01	29/12/21	Phase2	POSITIVE	37.2	4177.06	2021-12-29T09:53:00.000+02:00	2001/1009	Victoria Bridge	river	2021-12-29	Victoria Bridge	-15.7938	35.0042
ERST_071221_49	2021-07-12	Phase2	POSITIVE	37.3	3926.24	2021-12-07T10:11:00.000+02:00	1053/929	Chilomoni 4	river	2021-12-07	Chilomoni	-15.7552	34.9809
ERST_120421_06	2021-12-04	Phase2	POSITIVE	37.3	3926.24	2021-04-12T12:46:00.000+02:00	2001/1009	Victoria Bridge	river	2021-04-12	Victoria Bridge	-15.7938	35.0042
ERST_100122_18	10/01/22	Phase2	POSITIVE	37.3	3926.24	2022-01-10T15:45:00.000+02:00	1086/1098	Nkolokoti 6	river	2022-01-12	Nkolokoti	-15.776	35.0754
ERST_130721_32	13/07/21	Phase2	POSITIVE	37.3	3926.24	2021-07-13T08:48:00.000+02:00	2002/931	Manase Sewage Plant	sewage	2021-07-13	Manase Sewage Plant	-15.8086	34.9888
ERST_190721_07	19/07/21	Phase2	POSITIVE	37.3	3926.24	2021-07-19T13:52:00.000+02:00	1138/916	Nancholi 1	river	2021-07-19	Nancholi	-15.8226	34.9841
ERST_190721_03	19/07/21	Phase2	POSITIVE	37.3	3926.24	2021-07-19T10:02:00.000+02:00	1149/979	Soche 6	river	2021-07-19	Soche	-15.8279	34.9986
ERST_112	21/09/20	Phase2	POSITIVE	37.3	3926.24	NA	vmuo	Manase Sewage Plant	sewage	2020-09-21	Manase Sewage Plant	-15.8086	34.9888
ERST_221221_06	22/12/21	Phase2	POSITIVE	37.3	3926.24	2021-12-22T11:08:00.000+02:00	1054/912	Mbayani 7	river	2021-12-22	Mbayani	-15.7559	35.0032
ERST_271221_01	27/12/21	Phase2	POSITIVE	37.3	3926.24	2021-12-27T08:53:00.000+02:00	2001/1009	Victoria Bridge	river	2021-12-27	Victoria Bridge	-15.7938	35.0042
ERST_070222_14	7/2/2022	Phase2	POSITIVE	37.3	3926.24	2022-02-07T14:20:00.000+02:00	1033	Chilomoni 7	river	2022-02-07	Chilomoni	-15.7652	34.984
ERST_070322_27	7/3/2022	Phase2	POSITIVE	37.3	3926.24	2022-03-07T09:03:00.000+02:00	1127/951	Manase 4	river	2022-03-07	Manase	-15.8119	34.9909
ERST_080322_05	8/3/2022	Phase2	POSITIVE	37.3	3926.24	2022-03-08T12:48:00.000+02:00	18	Manase 5	river	2022-03-08	Manase	-15.802	34.9876
ERST_070421_02	2021-07-04	Phase2	POSITIVE	37.4	3688.43	2021-04-07T11:41:00.000+02:00	1024/904	Chirimba 2	river	2021-04-07	Chirimba	-15.7384	35.0211
ERST_070721_12	2021-07-07	Phase2	POSITIVE	37.4	3688.43	2021-07-07T14:30:00.000+02:00	1060/929	Mbayani 6	river	2021-07-07	Mbayani	-15.7569	35.008
ERST_120721_06	2021-12-07	Phase2	POSITIVE	37.4	3688.43	2021-07-12T14:04:00.000+02:00	9	Golf Course	river/sewage	2021-07-12	Golf Course	-15.7922	34.9976
ERST_15	13/07/20	Phase2	POSITIVE	37.4	3688.43	NA	vmui	Manase Sewage Plant	sewage	2020-07-13	Manase Sewage Plant	-15.8086	34.9888
ERST_271221_16	27/12/21	Phase2	POSITIVE	37.4	3688.43	2021-12-27T14:07:00.000+02:00	X	Ndirande 7	river	2021-12-27	Ndirande	-15.7674	35.0305
ERST_271221_08	27/12/21	Phase2	POSITIVE	37.4	3688.43	2021-12-27T10:39:00.000+02:00	1144/1017	Zingwangwa 1	river	2021-12-27	Zingwangwa	-15.8262	35.0081
ERST_280222_33	28/2/2022	Phase2	POSITIVE	37.4	3688.43	2022-02-28T10:35:00.000+02:00	1151/1108	Bangwe 1	river	2022-02-28	Bangwe	-15.8291	35.0754
ERST_020821_09	2021-02-08	Phase2	POSITIVE	37.5	3463.04	2021-08-02T13:38:00.000+02:00	1149/979	Soche 6	river	2021-08-02	Soche	-15.8279	34.9986
ERST_060122_02	06/01/22	Phase2	POSITIVE	37.5	3463.04	2022-01-06T09:20:00.000+02:00	1076/944	Mbayani 1	river	2022-01-06	Mbayani	-15.7698	35.002
ERST_93	24/08/20	Phase2	POSITIVE	37.5	3463.04	NA	vmui	Manase Sewage Plant	sewage	2020-08-24	Manase Sewage Plant	-15.8086	34.9888
ERST_148	31/08/20	Phase2	POSITIVE	37.5	3463.04	NA	vmui	Manase Sewage Plant	sewage	2020-08-31	Manase Sewage Plant	-15.8086	34.9888
ERST_020522_03	2022-02-05	Phase2	POSITIVE	37.6	3249.5	2022-05-02T09:26:00.000+02:00	1116/971	Manase 1	river	2022-05-02	Manase	-15.8046	34.9935
ERST_131221_04	13/12/21	Phase2	POSITIVE	37.6	3249.5	2021-12-13T09:36:00.000+02:00	1127/951	Manase 4	river	2021-12-13	Manase	-15.8119	34.9909
ERST_250821_01	25/08/21	Phase2	POSITIVE	37.6	3249.5	2021-08-25T09:27:00.000+02:00	2002/931	Manase Sewage Plant	sewage	2021-08-25	Manase Sewage Plant	-15.8086	34.9888
ERST_270721_06	27/07/21	Phase2	POSITIVE	37.6	3249.5	2021-07-27T11:41:00.000+02:00	1127/951	Manase 4	river	2021-07-27	Manase	-15.8119	34.9909
ERST_271221_09	27/12/21	Phase2	POSITIVE	37.6	3249.5	2021-12-27T11:04:00.000+02:00	31	Naperi 1	river	2021-12-27	Naperi	-15.8058	35.0236
ERST_26	24/06/20	Phase2	POSITIVE	37.61	3228.77	NA	vmui	Manase Sewage Plant	sewage	2020-06-24	Manase Sewage Plant	-15.8086	34.9888
ERST_111	2020-06-10	Phase1	POSITIVE	37.627	3187.66	NA	vma1	Mbayani 1	river	2020-10-06	Mbayani	-15.7698	35.002
ERST_290621_06	29/06/21	Phase2	POSITIVE	37.63	3187.66	2021-06-29T10:58:00.000+02:00	28	Naperi 2	river	2021-06-29	Naperi	-15.8084	35.0161
ERST_060921_06	2021-06-09	Phase2	POSITIVE	37.7	3047.26	2021-09-06T11:43:00.000+02:00	1123/1090	Kwacha/Chinyonga	river	2021-09-06	Kwacha/Chinyonga	-15.8093	35.0411
ERST_130421_23	13/04/21	Phase2	POSITIVE	37.7	3047.26	2021-04-13T14:47:00.000+02:00	Ndirande 1	Ndirande 1	river	2021-04-13	Ndirande	-15.7761	35.0349
ERST_271221_07	27/12/21	Phase2	POSITIVE	37.7	3047.26	2021-12-27T10:26:00.000+02:00	1120/1033	Soche 1	river	2021-12-27	Soche	-15.807	35.0114
ERST_310821_06	31/08/21	Phase2	POSITIVE	37.7	3047.26	2021-08-31T11:01:00.000+02:00	2001/1009	Victoria Bridge	river	2021-08-31	Victoria Bridge	-15.7938	35.0042
ERST_290621_33	29/06/21	Phase2	POSITIVE	37.71	3027.64	2021-06-29T13:03:00.000+02:00	18	Manase 5	river	2021-06-29	Manase	-15.802	34.9876
ERST_183	30/09/20	Phase2	POSITIVE	37.781	2893.27	NA	vmui	Manase Sewage Plant	sewage	2020-09-30	Manase Sewage Plant	-15.8086	34.9888
ERST_100221_08	2021-10-02	Phase2	POSITIVE	37.8	2855.82	2021-02-10T13:19:00.000+02:00	2002/931	Manase Sewage Plant	sewage	2021-02-10	Manase Sewage Plant	-15.8086	34.9888
ERST_120721_39	2021-12-07	Phase2	POSITIVE	37.8	2855.82	2021-07-12T10:20:00.000+02:00	1064/1015	Ndirande 5	river	2021-07-12	Ndirande	-15.759	35.0332
ERST_220322_11	22/3/2022	Phase2	POSITIVE	37.8	2855.82	2022-03-22T12:54:00.000+02:00	1166	Soche 4	river	2022-03-22	Soche	-15.8197	35.0053
ERST_300821_08	30/08/21	Phase2	POSITIVE	37.8	2855.82	2021-08-30T12:56:00.000+02:00	1019/893	Chirimba 3	river	2021-08-30	Chirimba	-15.7353	35.0167
ERST_070322_34	7/3/2022	Phase2	POSITIVE	37.8	2855.82	2022-03-07T14:22:00.000+02:00	1042	Chilomoni 5	river	2022-03-07	Chilomoni	-15.7575	34.9796
ERST_164	2020-04-11	Phase1	POSITIVE	37.875	2710.09	NA	vndr2	Ndirande 2	river	2020-11-04	Ndirande	-15.7743	35.0407
ERST_011121_46	2021-01-11	Phase2	POSITIVE	37.9	2674.66	2021-11-01T13:55:00.000+02:00	1077/963	Mbayani 2	river	2021-01-11	Mbayani	-15.7712	35.0064
ERST_010322_32	1/3/2022	Phase2	POSITIVE	37.9	2674.66	2022-03-01T11:04:00.000+02:00	1154/960	Nancholi 5	river	2022-03-01	Nancholi	-15.8317	34.9919
ERST_170821_06	17/08/21	Phase2	POSITIVE	37.9	2674.66	2021-08-17T10:54:00.000+02:00	2001/1009	Victoria Bridge	river	2021-08-17	Victoria Bridge	-15.7938	35.0042
ERST_210721_03	21/07/21	Phase2	POSITIVE	37.9	2674.66	2021-07-21T09:30:00.000+02:00	2002/931	Manase Sewage Plant	sewage	2021-07-21	Manase Sewage Plant	-15.8086	34.9888
ERST_270721_05	27/07/21	Phase2	POSITIVE	37.9	2674.66	2021-07-27T11:06:00.000+02:00	1166	Soche 4	river	2021-07-27	Soche	-15.8197	35.0053
ERST_280621_42	28/06/21	Phase2	POSITIVE	37.9	2674.66	2021-06-28T11:52:00.000+02:00	1123/1090	Kwacha/Chinyonga	river	2021-06-28	Kwacha/Chinyonga	-15.8093	35.0411
ERST_281221_02	28/12/21	Phase2	POSITIVE	37.9	2674.66	2021-12-28T09:05:00.000+02:00	1080	Chirimba 4	river	2021-12-28	Chirimba	-15.7292	35.0156
ERST_280222_38	28/2/2022	Phase2	POSITIVE	37.9	2674.66	2022-02-28T14:58:00.000+02:00	1063	Mbayani 5	river	2022-02-28	Mbayani	-15.7596	35.0115
ERST_310122_07	31/01/22	Phase2	POSITIVE	37.9	2674.66	2022-01-31T12:31:00.000+02:00	2002/931	Manase Sewage Plant	sewage	2022-01-31	Manase Sewage Plant	-15.8086	34.9888
ERST_070222_11	7/2/2022	Phase2	POSITIVE	37.9	2674.66	2022-02-07T12:52:00.000+02:00	1060/929	Mbayani 6	river	2022-02-07	Mbayani	-15.7569	35.008
ERST_250821_08	25/08/21	Phase2	POSITIVE	38	2503.32	2021-08-25T10:09:00.000+02:00	2002/931	Manase Sewage Plant	sewage	2021-08-25	Manase Sewage Plant	-15.8086	34.9888
ERST_251021_12	25/10/21	Phase2	POSITIVE	38	2503.32	2021-10-25T11:12:00.000+02:00	1120/1033	Soche 1	river	2021-10-25	Soche	-15.807	35.0114
ERST_270921_05	27/09/21	Phase2	POSITIVE	38	2503.32	2021-09-27T11:15:00.000+02:00	1119/932	Manase 2	river	2021-09-27	Manase	-15.807	34.989
ERST_280621_06	28/06/21	Phase2	POSITIVE	38	2503.32	2021-06-28T12:41:00.000+02:00	8	Mount Pleasant	river	2021-06-28	Mount Pleasant	-15.7957	35.0093
ERST_143	2020-09-09	Phase1	POSITIVE	38.051	2421.19	NA	vndr1	Ndirande 1	river	2020-09-09	Ndirande	-15.7761	35.0349
ERST_020821_12	2021-02-08	Phase2	POSITIVE	38.1	2341.34	2021-08-02T15:21:00.000+02:00	1120/1033	Soche 1	river	2021-08-02	Soche	-15.807	35.0114
ERST_020821_06	2021-02-08	Phase2	POSITIVE	38.1	2341.34	2021-08-02T11:50:00.000+02:00	2001/1009	Victoria Bridge	river	2021-08-02	Victoria Bridge	-15.7938	35.0042
ERST_030522_22	2022-03-05	Phase2	POSITIVE	38.1	2341.34	2022-05-03T09:46:00.000+02:00	1142	Chigumula 4	river	2022-05-03	Chigumula	-15.8491	35.081
ERST_010322_09	1/3/2022	Phase2	POSITIVE	38.1	2341.34	2022-03-01T13:03:00.000+02:00	1086/1098	Nkolokoti 6	river	2022-03-01	Nkolokoti	-15.776	35.0754
ERST_010322_08	1/3/2022	Phase2	POSITIVE	38.1	2341.34	2022-03-01T12:24:00.000+02:00	1085/1092	Nkolokoti 7	river	2022-03-01	Nkolokoti	-15.7758	35.0793
ERST_150921_01	15/09/21	Phase2	POSITIVE	38.1	2341.34	2021-09-15T09:13:00.000+02:00	2002/931	Manase Sewage Plant	sewage	2021-09-15	Manase Sewage Plant	-15.8086	34.9888
ERST_150222_02	15/2/2022	Phase2	POSITIVE	38.1	2341.34	2022-02-15T09:08:00.000+02:00	2004/969	Chirimba Industrial 1	river	2022-02-15	Chirimba	-15.7305	35.0624
ERST_200721_08	20/07/21	Phase2	POSITIVE	38.1	2341.34	2021-07-20T14:46:00.000+02:00	1033/864	Chirimba 9	river	2021-07-20	Chirimba	-15.7443	34.9993
ERST_107	2020-06-10	Phase1	POSITIVE	38.129	2294.51	NA	vma2	Mbayani 2	river	2020-10-06	Mbayani	-15.7712	35.0064
ERST_160821_02	16/08/21	Phase2	POSITIVE	38.2	2188.28	2021-08-16T09:29:00.000+02:00	1053/929	Chilomoni 4	river	2021-08-16	Chilomoni	-15.7552	34.9809
ERST_160821_10	16/08/21	Phase2	POSITIVE	38.2	2188.28	2021-08-16T13:49:00.000+02:00	1024/904	Chirimba 2	river	2021-08-16	Chirimba	-15.7384	35.0211
ERST_200721_04	20/07/21	Phase2	POSITIVE	38.2	2188.28	2021-07-20T10:20:00.000+02:00	1060/929	Mbayani 6	river	2021-07-20	Mbayani	-15.7569	35.008
ERST_200721_03	20/07/21	Phase2	POSITIVE	38.2	2188.28	2021-07-20T11:26:00.000+02:00	1054/912	Mbayani 7	river	2021-07-20	Mbayani	-15.7559	35.0032
ERST_210921_30	21/09/21	Phase2	POSITIVE	38.2	2188.28	2021-09-21T10:54:00.000+02:00	2002/931	Manase Sewage Plant	sewage	2021-09-21	Manase Sewage Plant	-15.8086	34.9888
ERST_070322_02	7/3/2022	Phase2	POSITIVE	38.2	2188.28	2022-03-07T09:15:00.000+02:00	1060/929	Mbayani 6	river	2022-03-07	Mbayani	-15.7569	35.008
ERST_10	13/07/20	Phase2	POSITIVE	38.28	2071.97	NA	vmui	Manase Sewage Plant	sewage	2020-07-13	Manase Sewage Plant	-15.8086	34.9888
ERST_221221_09	22/12/21	Phase2	POSITIVE	38.3	2043.72	2021-12-22T13:21:00.000+02:00	1053/929	Chilomoni 4	river	2021-12-22	Chilomoni	-15.7552	34.9809
ERST_220322_25	22/3/2022	Phase2	POSITIVE	38.3	2043.72	2022-03-22T08:51:00.000+02:00	1030/877	Chirimba 6	river	2022-03-22	Chirimba	-15.743	35.0032
ERST_070322_06	7/3/2022	Phase2	POSITIVE	38.3	2043.72	2022-03-07T10:33:00.000+02:00	1024/904	Chirimba 6	river	2022-03-07	Chirimba	-15.7384	35.0211
ERST_19	13/07/20	Phase2	POSITIVE	38.35	1974.5	NA	vmui	Manase Sewage Plant	sewage	2020-07-13	Manase Sewage Plant	-15.8086	34.9888
ERST_010322_02	1/3/2022	Phase2	POSITIVE	38.4	1907.26	2022-03-01T09:41:00.000+02:00	1011/961	Chirimba Industrial 2	river	2022-03-01	Chirimba	-15.7281	35.0525
ERST_160821_13	16/08/21	Phase2	POSITIVE	38.4	1907.26	2021-08-16T14:45:00.000+02:00	1077/963	Mbayani 2	river	2021-08-16	Mbayani	-15.7712	35.0064
ERST_220322_33	22/3/2022	Phase2	POSITIVE	38.4	1907.26	2022-03-22T12:50:00.000+02:00	23	Naperi 3	river	2022-03-22	Naperi	-15.8079	35.0045
ERST_251021_49	25/10/21	Phase2	POSITIVE	38.4	1907.26	2021-10-25T15:18:00.000+02:00	1046	Michiru 4	river	2021-10-25	Michiru	-15.749	34.9871
ERST_040422_11	4/4/2022	Phase2	POSITIVE	38.4	1907.26	2022-04-04T12:44:00.000+02:00	1077/963	Mbayani 2	river	2022-04-04	Mbayani	-15.7712	35.0064
ERST_080322_30	8/3/2022	Phase2	POSITIVE	38.4	1907.26	2022-03-08T14:07:00.000+02:00	1173	Soche 2	river	2022-03-08	Soche	-15.8125	35.0146
ERST_190422_25	19/4/2022	Phase2	POSITIVE	38.5	1778.51	2022-04-19T12:14:00.000+02:00	2003/849	Michiru 1	river	2022-04-19	Michiru	-15.7413	34.9934
ERST_020222_01	2/2/2022	Phase2	POSITIVE	38.5	1778.51	2022-02-02T09:14:00.000+02:00	1161/1067	Mbayani 3	river	2022-02-02	Mbayani	-15.769	35.008
ERST_020322_01	2/3/2022	Phase2	POSITIVE	38.5	1778.51	2022-03-02T10:12:00.000+02:00	1127	Bangwe 4	river	2022-03-02	Bangwe	-15.8245	35.0855
ERST_210322_30	21/3/2022	Phase2	POSITIVE	38.5	1778.51	2022-03-21T12:02:00.000+02:00	1041	Chilomoni 6	river	2022-03-21	Chilomoni	-15.759	34.9782
ERST_7	27/07/20	Phase2	POSITIVE	38.52	1753.65	NA	vmui	Manase Sewage Plant	sewage	2020-07-27	Manase Sewage Plant	-15.8086	34.9888
ERST_128	19/10/20	Phase2	POSITIVE	38.548	1716.91	NA	vmui	Manase Sewage Plant	sewage	2020-10-19	Manase Sewage Plant	-15.8086	34.9888
ERST_030821_12	2021-03-08	Phase2	POSITIVE	38.6	1657.1	2021-08-03T15:23:00.000+02:00	1076/944	Mbayani 1	river	2021-08-03	Mbayani	-15.7698	35.002
ERST_120122_03	12/01/22	Phase2	POSITIVE	38.6	1657.1	2022-01-12T10:05:00.000+02:00	2002/931	Manase Sewage Plant	sewage	2022-01-12	Manase Sewage Plant	-15.8086	34.9888
ERST_261021_43	26/10/21	Phase2	POSITIVE	38.6	1657.1	2021-10-26T10:19:00.000+02:00	1053/929	Chilomoni 4	river	2021-10-26	Chilomoni	-15.7552	34.9809
ERST_163	31/08/20	Phase2	POSITIVE	38.607	1645.35	NA	vmuo	Manase Sewage Plant	sewage	2020-08-31	Manase Sewage Plant	-15.8086	34.9888
ERST_100122_13	10/01/22	Phase2	POSITIVE	38.7	1542.68	2022-01-10T13:59:00.000+02:00	1102/1146	Nkolokoti 1	river	2022-01-13	Nkolokoti	-15.7847	35.0869
ERST_220222_05	22/2/2022	Phase2	POSITIVE	38.7	1542.68	2022-02-22T10:55:00.000+02:00	1053/929	Chilomoni 4	river	2022-02-22	Chilomoni	-15.7552	34.9809
ERST_54	15/05/20	Phase2	POSITIVE	38.75	1487.99	NA	vmug	Golf Course	river/sewage	2020-05-15	Golf Course	-15.7922	34.9976
ERST_151121_46	15/11/21	Phase2	POSITIVE	38.8	1434.92	2021-11-15T11:04:00.000+02:00	1056/1039	Machinjiri 1	river	2021-11-15	Machinjiri	-15.7552	35.0816
ERST_75	2020-07-07	Phase1	POSITIVE	38.847	1383.42	NA	vmug	Golf Course	river/sewage	2020-07-07	Golf Course	-15.7922	34.9976
ERST_030522_36	2022-03-05	Phase2	POSITIVE	38.9	1333.47	2022-05-03T14:50:00.000+02:00	1168	Soche 5	river	2022-05-03	Soche	-15.8218	35.0009
ERST_180122_11	18/01/22	Phase2	POSITIVE	38.9	1333.47	2022-01-18T14:37:00.000+02:00	1154/960	Nancholi 5	river	2022-01-18	Nancholi	-15.8317	34.9919
ERST_210222_04	21/2/2022	Phase2	POSITIVE	38.9	1333.47	2022-02-21T11:00:00.000+02:00	1060/929	Mbayani 6	river	2022-02-21	Mbayani	-15.7569	35.008
ERST_18	27/07/20	Phase2	POSITIVE	38.92	1313.92	NA	vmui	Manase Sewage Plant	sewage	2020-07-27	Manase Sewage Plant	-15.8086	34.9888
ERST_86	17/08/20	Phase2	POSITIVE	39.1	1148.34	NA	vmuo	Manase Sewage Plant	sewage	2020-08-17	Manase Sewage Plant	-15.8086	34.9888
ERST_040122_10	04/01/22	Phase2	POSITIVE	39.3	984.952	2022-01-04T12:15:00.000+02:00	1123/1090	Kwacha/Chinyonga	river	2022-01-04	Kwacha/Chinyonga	-15.8093	35.0411
ERST_210322_25	21/3/2022	Phase2	POSITIVE	39.3	984.952	2022-03-21T09:04:00.000+02:00	1127/951	Manase 4	river	2022-03-21	Manase	-15.8119	34.9909
ERST_290322_30	29/3/2022	Phase2	POSITIVE	39.3	984.952	2022-03-29T12:14:00.000+02:00	1127	Bangwe 4	river	2022-03-29	Bangwe	-15.8245	35.0855
ERST_290322_46	29/3/2022	Phase2	POSITIVE	39.3	984.952	2022-03-29T15:52:00.000+02:00	5	Michiru 6	river	2022-03-29	Michiru	-15.7315	34.9982
ERST_71	2020-03-08	Phase1	POSITIVE	39.45	875.387	NA	vmui	Manase Sewage Plant	sewage	2020-08-03	Manase Sewage Plant	-15.8086	34.9888
ERST_290322_34	29/3/2022	Phase2	POSITIVE	39.6	776.013	2022-03-29T14:57:00.000+02:00	1177	Chirimba 8	river	2022-03-29	Chirimba	-15.7493	34.999
ERST_150222_07	15/2/2022	Phase2	POSITIVE	39.9	604.763	2022-02-15T12:33:00.000+02:00	1085/1092	Nkolokoti 7	river	2022-02-15	Nkolokoti	-15.7758	35.0793
ERST_1	2020-06-05	Phase1	NEGATIVE	40.28	433.176	NA	vmui	Manase Sewage Plant	sewage	2020-05-06	Manase Sewage Plant	-15.8086	34.9888
ERST_060122_10	06/01/22	Phase2	NEGATIVE	40.3	425.375	2022-01-06T11:06:00.000+02:00	23	Naperi 3	river	2022-01-06	Naperi	-15.8079	35.0045
ERST_120122_07	12/01/22	Phase2	NEGATIVE	40.7	291.518	2022-01-12T11:54:00.000+02:00	1133/1006	Soche 3	river	2022-01-12	Soche	-15.8155	35.0095
ERST_29	2020-01-07	Phase1	NEGATIVE	41.45	131.201	NA	vndr1	Ndirande 1	river	2020-07-01	Ndirande	-15.7761	35.0349
ERST_3	2020-06-05	Phase1	NEGATIVE	42.31	42.5602	NA	vmui	Manase Sewage Plant	sewage	2020-05-06	Manase Sewage Plant	-15.8086	34.9888
ERST_51	17/05/20	Phase2	NEGATIVE	42.544	29.7813	NA	vndr1	Ndirande 1	river	2020-05-17	Ndirande	-15.7761	35.0349
ERST_17	2020-01-07	Phase1	NEGATIVE			NA	vndr1	Ndirande 1	river	2020-07-01	Ndirande	-15.7761	35.0349
ERST_177	2020-01-09	Phase1	NEGATIVE			NA	vma1	Mbayani 1	river	2020-09-01	Mbayani	-15.7698	35.002
ERST_205	2020-01-12	Phase1	NEGATIVE			NA	vma1	Mbayani 1	river	2020-12-01	Mbayani	-15.7698	35.002
ERST_214	2020-01-12	Phase1	NEGATIVE			NA	vma2	Mbayani 2	river	2020-12-01	Mbayani	-15.7712	35.0064
ERST_166	2020-02-09	Phase1	NEGATIVE			NA	vndr1	Ndirande 1	river	2020-09-02	Ndirande	-15.7761	35.0349
ERST_169	2020-02-11	Phase1	NEGATIVE			NA	vmuo	Manase Sewage Plant	sewage	2020-11-02	Manase Sewage Plant	-15.8086	34.9888
ERST_175	2020-02-11	Phase1	NEGATIVE			NA	vmul	Manase Sewage Plant	sewage	2020-11-02	Manase Sewage Plant	-15.8086	34.9888
ERST_179	2020-02-11	Phase1	NEGATIVE			NA	vmui	Manase Sewage Plant	sewage	2020-11-02	Manase Sewage Plant	-15.8086	34.9888
ERST_211	2020-02-12	Phase1	NEGATIVE			NA	vndr1	Ndirande 1	river	2020-12-02	Ndirande	-15.7761	35.0349
ERST_215	2020-02-12	Phase1	NEGATIVE			NA	vndr2	Ndirande 2	river	2020-12-02	Ndirande	-15.7743	35.0407
ERST_48	2020-03-08	Phase1	NEGATIVE			NA	vmuo	Manase Sewage Plant	sewage	2020-08-03	Manase Sewage Plant	-15.8086	34.9888
ERST_72	2020-03-08	Phase1	NEGATIVE			NA	vmul	Manase Sewage Plant	sewage	2020-08-03	Manase Sewage Plant	-15.8086	34.9888
ERST_176	2020-03-11	Phase1	NEGATIVE			NA	vma1	Mbayani 1	river	2020-11-03	Mbayani	-15.7698	35.002
ERST_153	2020-03-11	Phase1	NEGATIVE			NA	vma2	Mbayani 2	river	2020-11-03	Mbayani	-15.7712	35.0064
ERST_46	2020-04-08	Phase1	NEGATIVE			NA	vma2	Mbayani 2	river	2020-08-04	Mbayani	-15.7712	35.0064
ERST_178	2020-04-11	Phase1	NEGATIVE			NA	vndr1	Ndirande 1	river	2020-11-04	Ndirande	-15.7761	35.0349
ERST_69	2020-05-08	Phase1	NEGATIVE			NA	vndr1	Ndirande 1	river	2020-08-05	Ndirande	-15.7761	35.0349
ERST_66	2020-05-08	Phase1	NEGATIVE			NA	vndr2	Ndirande 2	river	2020-08-05	Ndirande	-15.7743	35.0407
ERST_135	2020-05-10	Phase1	NEGATIVE			NA	vmuo	Manase Sewage Plant	sewage	2020-10-05	Manase Sewage Plant	-15.8086	34.9888
ERST_136	2020-05-10	Phase1	NEGATIVE			NA	vmul	Manase Sewage Plant	sewage	2020-10-05	Manase Sewage Plant	-15.8086	34.9888
ERST_137	2020-05-10	Phase1	NEGATIVE			NA	vmui	Manase Sewage Plant	sewage	2020-10-05	Manase Sewage Plant	-15.8086	34.9888
ERST_13	2020-06-05	Phase1	NEGATIVE			NA	vmui	Manase Sewage Plant	sewage	2020-05-06	Manase Sewage Plant	-15.8086	34.9888
ERST_21	2020-06-05	Phase1	NEGATIVE			NA	vmul	Manase Sewage Plant	sewage	2020-05-06	Manase Sewage Plant	-15.8086	34.9888
ERST_8	2020-06-05	Phase1	NEGATIVE			NA	vmui	Manase Sewage Plant	sewage	2020-05-06	Manase Sewage Plant	-15.8086	34.9888
ERST_140	2020-07-09	Phase1	NEGATIVE			NA	vmuo	Manase Sewage Plant	sewage	2020-09-07	Manase Sewage Plant	-15.8086	34.9888
ERST_144	2020-07-09	Phase1	NEGATIVE			NA	vmul	Manase Sewage Plant	sewage	2020-09-07	Manase Sewage Plant	-15.8086	34.9888
ERST_132	2020-07-10	Phase1	NEGATIVE			NA	vndr1	Ndirande 1	river	2020-10-07	Ndirande	-15.7761	35.0349
ERST_103	2020-07-10	Phase1	NEGATIVE			NA	vndr2	Ndirande 2	river	2020-10-07	Ndirande	-15.7743	35.0407
ERST_104	2020-07-10	Phase1	NEGATIVE			NA	vndr2	Ndirande 2	river	2020-10-07	Ndirande	-15.7743	35.0407
ERST_120	2020-07-10	Phase1	NEGATIVE			NA	vndr2	Ndirande 2	river	2020-10-07	Ndirande	-15.7743	35.0407
ERST_186	2020-07-12	Phase1	NEGATIVE			NA	vmuo	Manase Sewage Plant	sewage	2020-12-07	Manase Sewage Plant	-15.8086	34.9888
ERST_198	2020-07-12	Phase1	NEGATIVE			NA	vmul	Manase Sewage Plant	sewage	2020-12-07	Manase Sewage Plant	-15.8086	34.9888
ERST_199	2020-07-12	Phase1	NEGATIVE			NA	vmul	Manase Sewage Plant	sewage	2020-12-07	Manase Sewage Plant	-15.8086	34.9888
ERST_76	2020-08-07	Phase1	NEGATIVE			NA	vma1	Mbayani 1	river	2020-07-08	Mbayani	-15.7698	35.002
ERST_77	2020-08-07	Phase1	NEGATIVE			NA	vma2	Mbayani 2	river	2020-07-08	Mbayani	-15.7712	35.0064
ERST_142	2020-08-09	Phase1	NEGATIVE			NA	vma1	Mbayani 1	river	2020-09-08	Mbayani	-15.7698	35.002
ERST_141	2020-08-09	Phase1	NEGATIVE			NA	vma2	Mbayani 2	river	2020-09-08	Mbayani	-15.7712	35.0064
ERST_187	2020-08-11	Phase1	NEGATIVE			NA	vndr1	Ndirande 1	river	2020-11-08	Ndirande	-15.7761	35.0349
ERST_189	2020-08-12	Phase1	NEGATIVE			NA	vma1	Mbayani 1	river	2020-12-08	Mbayani	-15.7698	35.002
ERST_196	2020-08-12	Phase1	NEGATIVE			NA	vma2	Mbayani 2	river	2020-12-08	Mbayani	-15.7712	35.0064
ERST_146	2020-09-09	Phase1	NEGATIVE			NA	vndr2	Ndirande 2	river	2020-09-09	Ndirande	-15.7743	35.0407
ERST_170	2020-09-11	Phase1	NEGATIVE			NA	vmui	Manase Sewage Plant	sewage	2020-11-09	Manase Sewage Plant	-15.8086	34.9888
ERST_181	2020-09-11	Phase1	NEGATIVE			NA	vmuo	Manase Sewage Plant	sewage	2020-11-09	Manase Sewage Plant	-15.8086	34.9888
ERST_182	2020-09-11	Phase1	NEGATIVE			NA	vmul	Manase Sewage Plant	sewage	2020-11-09	Manase Sewage Plant	-15.8086	34.9888
ERST_197	2020-09-12	Phase1	NEGATIVE			NA	vndr2	Ndirande 2	river	2020-12-09	Ndirande	-15.7743	35.0407
ERST_58	2020-10-08	Phase1	NEGATIVE			NA	vmug	Golf Course	river/sewage	2020-08-10	Golf Course	-15.7922	34.9976
ERST_60	2020-10-08	Phase1	NEGATIVE			NA	vmul	Manase Sewage Plant	sewage	2020-08-10	Manase Sewage Plant	-15.8086	34.9888
ERST_62	2020-10-08	Phase1	NEGATIVE			NA	vmui	Manase Sewage Plant	sewage	2020-08-10	Manase Sewage Plant	-15.8086	34.9888
ERST_174	2020-10-11	Phase1	NEGATIVE			NA	vma2	Mbayani 2	river	2020-11-10	Mbayani	-15.7712	35.0064
ERST_23	2020-11-05	Phase1	NEGATIVE			NA	vmuo	Manase Sewage Plant	sewage	2020-05-11	Manase Sewage Plant	-15.8086	34.9888
ERST_25	2020-11-05	Phase1	NEGATIVE			NA	vmul	Manase Sewage Plant	sewage	2020-05-11	Manase Sewage Plant	-15.8086	34.9888
ERST_27	2020-11-05	Phase1	NEGATIVE			NA	vmui	Manase Sewage Plant	sewage	2020-05-11	Manase Sewage Plant	-15.8086	34.9888
ERST_41	2020-11-05	Phase1	NEGATIVE			NA	vmui	Manase Sewage Plant	sewage	2020-05-11	Manase Sewage Plant	-15.8086	34.9888
ERST_57	2020-11-05	Phase1	NEGATIVE			NA	vmui	Manase Sewage Plant	sewage	2020-05-11	Manase Sewage Plant	-15.8086	34.9888
ERST_35	2020-11-06	Phase1	NEGATIVE			NA	vmuo	Manase Sewage Plant	sewage	2020-06-11	Manase Sewage Plant	-15.8086	34.9888
ERST_59	2020-11-08	Phase1	NEGATIVE			NA	vma1	Mbayani 1	river	2020-08-11	Mbayani	-15.7698	35.002
ERST_61	2020-11-08	Phase1	NEGATIVE			NA	vma2	Mbayani 2	river	2020-08-11	Mbayani	-15.7712	35.0064
ERST_165	2020-11-11	Phase1	NEGATIVE			NA	vndr1	Ndirande 1	river	2020-11-11	Ndirande	-15.7761	35.0349
ERST_171	2020-11-11	Phase1	NEGATIVE			NA	vndr2	Ndirande 2	river	2020-11-11	Ndirande	-15.7743	35.0407
ERST_20	2020-12-05	Phase1	NEGATIVE			NA	vma1	Mbayani 1	river	2020-05-12	Mbayani	-15.7698	35.002
ERST_22	2020-12-05	Phase1	NEGATIVE			NA	vma1	Mbayani 1	river	2020-05-12	Mbayani	-15.7698	35.002
ERST_119	2020-12-10	Phase1	NEGATIVE			NA	vmul	Manase Sewage Plant	sewage	2020-10-12	Manase Sewage Plant	-15.8086	34.9888
ERST_126	2020-12-10	Phase1	NEGATIVE			NA	vmul	Manase Sewage Plant	sewage	2020-10-12	Manase Sewage Plant	-15.8086	34.9888
ERST_127	2020-12-10	Phase1	NEGATIVE			NA	vmuo	Manase Sewage Plant	sewage	2020-10-12	Manase Sewage Plant	-15.8086	34.9888
ERST_010221_01	2021-01-02	Phase2	NEGATIVE			2021-02-01T10:38:00.000+02:00	1030/877	Chirimba 6	river	2021-02-01	Chirimba	-15.743	35.0032
ERST_010221_02	2021-01-02	Phase2	NEGATIVE			2021-02-01T11:11:00.000+02:00	1033/864	Chirimba 9	river	2021-02-01	Chirimba	-15.7443	34.9993
ERST_010221_03	2021-01-02	Phase2	NEGATIVE			2021-02-01T12:34:00.000+02:00	1078	Chirimba Industrial 3	river	2021-02-01	Chirimba	-15.7303	35.0521
ERST_010221_04	2021-01-02	Phase2	NEGATIVE			2021-02-01T12:57:00.000+02:00	1082	Chirimba Industrial 4	river	2021-02-01	Chirimba	-15.7301	35.0508
ERST_010221_07	2021-01-02	Phase2	NEGATIVE			2021-02-01T14:30:00.000+02:00	1086	Machinjiri 3	river	2021-02-01	Machinjiri	-15.7484	35.0844
ERST_010221_05	2021-01-02	Phase2	NEGATIVE			2021-02-01T13:53:00.000+02:00	1083	Machinjiri 5	river	2021-02-01	Machinjiri	-15.7421	35.0833
ERST_010221_06	2021-01-02	Phase2	NEGATIVE			2021-02-01T14:15:00.000+02:00	1083	Machinjiri 5	river	2021-02-01	Machinjiri	-15.7421	35.0833
ERST_010221_08	2021-01-02	Phase2	NEGATIVE			2021-02-01T14:59:00.000+02:00	1048	Michiru 2	river	2021-02-01	Michiru	-15.7455	34.9935
ERST_010321_02	2021-01-03	Phase2	NEGATIVE			2021-03-01T10:05:00.000+02:00	1034	Chilomoni 2	river	2021-03-01	Chilomoni	-15.7605	34.9865
ERST_010321_04	2021-01-03	Phase2	NEGATIVE			2021-03-01T10:45:00.000+02:00	1034	Chilomoni 2	river	2021-03-01	Chilomoni	-15.7605	34.9865
ERST_010321_03	2021-01-03	Phase2	NEGATIVE			2021-03-01T10:25:00.000+02:00	1042	Chilomoni 5	river	2021-03-01	Chilomoni	-15.7575	34.9796
ERST_010321_07	2021-01-03	Phase2	NEGATIVE			2021-03-01T14:38:00.000+02:00	1042	Chilomoni 5	river	2021-03-01	Chilomoni	-15.7575	34.9796
ERST_010321_10	2021-01-03	Phase2	NEGATIVE			2021-03-01T16:02:00.000+02:00	1042	Chilomoni 5	river	2021-03-01	Chilomoni	-15.7575	34.9796
ERST_010321_05	2021-01-03	Phase2	NEGATIVE			2021-03-01T11:24:00.000+02:00	1041	Chilomoni 6	river	2021-03-01	Chilomoni	-15.8463	35.0946
ERST_010321_01	2021-01-03	Phase2	NEGATIVE			2021-03-01T09:45:00.000+02:00	1033	Chilomoni 7	river	2021-03-01	Chilomoni	-15.7652	34.984
ERST_010321_06	2021-01-03	Phase2	NEGATIVE			2021-03-01T14:13:00.000+02:00	1030/877	Chirimba 6	river	2021-03-01	Chirimba	-15.743	35.0032
ERST_010321_09	2021-01-03	Phase2	NEGATIVE			2021-03-01T15:46:00.000+02:00	2003/849	Michiru 1	river	2021-03-01	Michiru	-15.7413	34.9934
ERST_010321_08	2021-01-03	Phase2	NEGATIVE			2021-03-01T15:25:00.000+02:00	1048	Michiru 2	river	2021-04-19	Michiru	-15.7455	34.9935
ERST_010621_17	2021-01-06	Phase2	NEGATIVE			2021-06-01T13:03:00.000+02:00	18	Manase 5	river	2021-06-01	Manase	-15.802	34.9876
ERST_010621_19	2021-01-06	Phase2	NEGATIVE			2021-06-01T13:24:00.000+02:00	23	Naperi 3	river	2021-06-01	Naperi	-15.8079	35.0045
ERST_010621_05	2021-01-06	Phase2	NEGATIVE			2021-06-01T09:57:00.000+02:00	11	North 1	river	2021-06-01	North	-15.6955	34.9916
ERST_010621_01	2021-01-06	Phase2	NEGATIVE			2021-06-01T09:50:00.000+02:00	10	North 2	river	2021-06-01	North	-15.7037	35.0047
ERST_010621_02	2021-01-06	Phase2	NEGATIVE			2021-06-01T10:36:00.000+02:00	12	North 4	river	2021-06-01	North	-15.7062	35.0428
ERST_010621_07	2021-01-06	Phase2	NEGATIVE			2021-06-01T10:45:00.000+02:00	0	North 5	river	2021-06-01	North	-15.6984	35.0598
ERST_010621_11	2021-01-06	Phase2	NEGATIVE			2021-06-01T13:56:00.000+02:00	1168	Soche 5	river	2021-06-01	Soche	-15.8218	35.0009
ERST_010621_14	2021-01-06	Phase2	NEGATIVE			2021-06-01T14:37:00.000+02:00	21	South West 1	river	2021-06-01	Nancholi	-15.8251	34.968
ERST_010921_01	2021-01-09	Phase2	NEGATIVE			2021-09-01T09:18:00.000+02:00	2002/931	Manase Sewage Plant	sewage	2021-09-01	Manase Sewage Plant	-15.8086	34.9888
ERST_010921_05	2021-01-09	Phase2	NEGATIVE			2021-09-01T11:10:00.000+02:00	3	Ndirande 8	river	2021-09-01	Ndirande	-15.777	35.031
ERST_011121_01	2021-01-11	Phase2	NEGATIVE			2021-11-01T09:26:00.000+02:00	2004/969	Chirimba Industrial 1	river	2021-11-01	Chirimba	-15.7305	35.0624
ERST_011121_05	2021-01-11	Phase2	NEGATIVE			2021-11-01T12:04:00.000+02:00	1123/1090	Kwacha/Chinyonga	river	2021-11-01	Kwacha/Chinyonga	-15.8093	35.0411
ERST_011121_42	2021-01-11	Phase2	NEGATIVE			2021-11-01T11:33:00.000+02:00	1056/1039	Machinjiri 1	river	2021-11-01	Machinjiri	-15.7552	35.0816
ERST_011121_41	2021-01-11	Phase2	NEGATIVE			2021-11-01T11:13:00.000+02:00	1038/1028	Machinjiri 4	river	2021-11-01	Machinjiri	-15.7471	35.0849
ERST_011121_03	2021-01-11	Phase2	NEGATIVE			2021-11-01T11:01:00.000+02:00	1083/1095	Ndirande 2	river	2021-11-01	Ndirande	-15.7743	35.0407
ERST_011121_04	2021-01-11	Phase2	NEGATIVE			2021-11-01T11:13:00.000+02:00	1078/1109	Ndirande 4	river	2021-11-01	Ndirande	-15.7717	35.0447
ERST_011121_02	2021-01-11	Phase2	NEGATIVE			2021-11-01T09:53:00.000+02:00	1064/1015	Ndirande 5	river	2021-11-01	Ndirande	-15.759	35.0332
ERST_011121_37	2021-01-11	Phase2	NEGATIVE			2021-11-01T09:27:00.000+02:00	1102/1146	Nkolokoti 1	river	2021-10-27	Nkolokoti	-15.7847	35.0869
ERST_011121_39	2021-01-11	Phase2	NEGATIVE			2021-11-01T09:58:00.000+02:00	1178/1073	Nkolokoti 10	river	2021-11-01	Nkolokoti	-15.77	35.0779
ERST_011121_06	2021-01-11	Phase2	NEGATIVE			2021-11-01T13:14:00.000+02:00	1098	Nkolokoti 3	river	2021-11-01	Nkolokoti	-15.7824	35.0739
ERST_011121_40	2021-01-11	Phase2	NEGATIVE			2021-11-01T10:18:00.000+02:00	1086/1098	Nkolokoti 6	river	2021-11-01	Nkolokoti	-15.776	35.0754
ERST_011121_43	2021-01-11	Phase2	NEGATIVE			2021-11-01T12:44:00.000+02:00	1086/1098	Nkolokoti 6	river	2021-11-01	Nkolokoti	-15.776	35.0754
ERST_011121_44	2021-01-11	Phase2	NEGATIVE			2021-11-01T12:54:00.000+02:00	1086/1098	Nkolokoti 6	river	2021-11-01	Nkolokoti	-15.776	35.0754
ERST_011121_38	2021-01-11	Phase2	NEGATIVE			2021-11-01T09:40:00.000+02:00	1085/1092	Nkolokoti 7	river	2021-11-01	Nkolokoti	-15.7758	35.0793
ERST_011121_07	2021-01-11	Phase2	NEGATIVE			2021-11-01T13:50:00.000+02:00	1093	Nkolokoti 8	river	2021-11-01	Nkolokoti	-15.7738	35.0758
ERST_011121_45	2021-01-11	Phase2	NEGATIVE			2021-11-01T13:22:00.000+02:00	1103/1039	Waterboard 2	lagoon	2021-11-01	Waterboard	-15.7893	35.0188
ERST_020221_01	2021-02-02	Phase2	NEGATIVE			2021-02-02T09:23:00.000+02:00	1075	Chirimba 1	river	2021-02-02	Chirimba	-15.7419	35.024
ERST_020221_02	2021-02-02	Phase2	NEGATIVE			2021-02-02T09:51:00.000+02:00	1024/904	Chirimba 2	river	2021-02-02	Chirimba	-15.7384	35.0211
ERST_020221_03	2021-02-02	Phase2	NEGATIVE			2021-02-02T10:08:00.000+02:00	1019/893	Chirimba 3	river	2021-02-02	Chirimba	-15.7353	35.0167
ERST_020221_05	2021-02-02	Phase2	NEGATIVE			2021-02-02T11:08:00.000+02:00	1080	Chirimba 4	river	2021-02-02	Chirimba	-15.7292	35.0156
ERST_020221_04	2021-02-02	Phase2	NEGATIVE			2021-02-02T10:39:00.000+02:00	1077	Chirimba 5	river	2021-02-02	Chirimba	-15.7289	35.014
ERST_020321_02	2021-02-03	Phase2	NEGATIVE			2021-03-02T10:02:00.000+02:00	1142	Chigumula 4	river	2021-03-02	Chigumula	-15.8491	35.081
ERST_020321_04	2021-02-03	Phase2	NEGATIVE			2021-03-02T14:26:00.000+02:00	1142	Chigumula 4	river	2021-03-02	Chigumula	-15.8491	35.081
ERST_020321_07	2021-02-03	Phase2	NEGATIVE			2021-03-02T15:50:00.000+02:00	1135	Chigumula 7	river	2021-03-02	Chigumula	-15.8463	35.0979
ERST_020321_08	2021-02-03	Phase2	NEGATIVE			2021-03-02T16:12:00.000+02:00	1138/916	Nancholi 1	river	2021-03-02	Nancholi	-15.8226	34.9841
ERST_020321_06	2021-02-03	Phase2	NEGATIVE			2021-03-02T15:12:00.000+02:00	1154	Nancholi 4	river	2021-03-02	Nancholi	-15.8357	34.9884
ERST_020321_05	2021-02-03	Phase2	NEGATIVE			2021-03-02T14:50:00.000+02:00	1154/960	Nancholi 5	river	2021-03-02	Nancholi	-15.8317	34.9919
ERST_020621_05	2021-02-06	Phase2	NEGATIVE			2021-06-02T09:09:00.000+02:00	1123/1090	Kwacha/Chinyonga	river	2021-06-02	Kwacha/Chinyonga	-15.8093	35.0411
ERST_020621_01	2021-02-06	Phase2	NEGATIVE			2021-06-02T09:53:00.000+02:00	2002/931	Manase Sewage Plant	sewage	2021-06-02	Manase Sewage Plant	-15.8086	34.9888
ERST_020621_02	2021-02-06	Phase2	NEGATIVE			2021-06-02T10:03:00.000+02:00	2002/931	Manase Sewage Plant	sewage	2021-06-02	Manase Sewage Plant	-15.8086	34.9888
ERST_020621_08	2021-02-06	Phase2	NEGATIVE			2021-06-02T09:22:00.000+02:00	2002/931	Manase Sewage Plant	sewage	2021-06-02	Manase Sewage Plant	-15.8086	34.9888
ERST_020621_11	2021-02-06	Phase2	NEGATIVE			2021-06-02T09:53:00.000+02:00	1154/960	Nancholi 5	river	2021-06-02	Nancholi	-15.8317	34.9919
ERST_020621_26	2021-02-06	Phase2	NEGATIVE			2021-06-02T12:37:00.000+02:00	28	Naperi 2	river	2021-06-02	Naperi	-15.8084	35.0161
ERST_020621_23	2021-02-06	Phase2	NEGATIVE			2021-06-02T12:13:00.000+02:00	1173	Soche 2	river	2021-06-02	Soche	-15.8125	35.0146
ERST_020621_17	2021-02-06	Phase2	NEGATIVE			2021-06-02T11:05:00.000+02:00	1133/1006	Soche 3	river	2021-06-02	Soche	-15.8155	35.0095
ERST_020621_20	2021-02-06	Phase2	NEGATIVE			2021-06-02T11:38:00.000+02:00	1133/1006	Soche 3	river	2021-06-02	Soche	-15.8155	35.0095
ERST_020621_14	2021-02-06	Phase2	NEGATIVE			2021-06-02T10:35:00.000+02:00	1166	Soche 4	river	2021-06-02	Soche	-15.8197	35.0053
ERST_020621_14	2021-02-06	Phase2	NEGATIVE			2021-06-02T10:35:00.000+02:00	1166	Soche 4	river	2021-06-02	Soche	-15.8197	35.0053
ERST_020821_03	2021-02-08	Phase2	NEGATIVE			2021-08-02T10:47:00.000+02:00	1116/971	Manase 1	river	2021-08-02	Manase	-15.8046	34.9935
ERST_020821_04	2021-02-08	Phase2	NEGATIVE			2021-08-02T11:07:00.000+02:00	1119/932	Manase 2	river	2021-08-02	Manase	-15.807	34.989
ERST_020821_05	2021-02-08	Phase2	NEGATIVE			2021-08-02T11:30:00.000+02:00	2002/931	Manase Sewage Plant	sewage	2021-08-02	Manase Sewage Plant	-15.8086	34.9888
ERST_020821_01	2021-02-08	Phase2	NEGATIVE			2021-08-02T09:46:00.000+02:00	1138/916	Nancholi 1	river	2021-08-02	Nancholi	-15.8226	34.9841
ERST_020821_08	2021-02-08	Phase2	NEGATIVE			2021-08-02T13:22:00.000+02:00	2	Ndirande 7	river	2021-08-02	Ndirande	-15.7674	35.0305
ERST_020821_11	2021-02-08	Phase2	NEGATIVE			2021-08-02T15:07:00.000+02:00	1133/1006	Soche 3	river	2021-08-02	Soche	-15.8155	35.0095
ERST_020821_07	2021-02-08	Phase2	NEGATIVE			2021-08-02T12:44:00.000+02:00	1103/1039	Waterboard 2	lagoon	2021-08-02	Waterboard	-15.7893	35.0188
ERST_020821_10	2021-02-08	Phase2	NEGATIVE			2021-08-02T14:33:00.000+02:00	1144/1017	Zingwangwa 1	river	2021-08-02	Zingwangwa	-15.8262	35.0081
ERST_021121_01	2021-02-11	Phase2	NEGATIVE			2021-11-02T08:59:00.000+02:00	1077	Chirimba 5	river	2021-11-02	Chirimba	-15.7289	35.014
ERST_021121_02	2021-02-11	Phase2	NEGATIVE			2021-11-02T09:11:00.000+02:00	1077	Chirimba 5	river	2021-11-02	Chirimba	-15.7289	35.014
ERST_021121_10	2021-02-11	Phase2	NEGATIVE			2021-11-02T13:28:00.000+02:00	1077	Chirimba 5	river	2021-11-02	Chirimba	-15.7289	35.014
ERST_021121_44	2021-02-11	Phase2	NEGATIVE			2021-11-02T12:37:00.000+02:00	1077	Chirimba 5	river	2021-11-02	Chirimba	-15.7289	35.014
ERST_021121_45	2021-02-11	Phase2	NEGATIVE			2021-11-02T12:42:00.000+02:00	1077	Chirimba 5	river	2021-11-02	Chirimba	-15.7289	35.014
ERST_021121_03	2021-02-11	Phase2	NEGATIVE			2021-11-02T09:36:00.000+02:00	1011/961	Chirimba Industrial 2	river	2021-11-02	Chirimba	-15.7281	35.0525
ERST_021121_04	2021-02-11	Phase2	NEGATIVE			2021-11-02T09:49:00.000+02:00	1011/961	Chirimba Industrial 2	river	2021-11-02	Chirimba	-15.7281	35.0525
ERST_021121_11	2021-02-11	Phase2	NEGATIVE			2021-11-02T13:52:00.000+02:00	1011/961	Chirimba Industrial 2	river	2021-11-02	Chirimba	-15.7281	35.0525
ERST_021121_41	2021-02-11	Phase2	NEGATIVE			2021-11-02T10:37:00.000+02:00	1011/961	Chirimba Industrial 2	river	2021-11-02	Chirimba	-15.7281	35.0525
ERST_021121_05	2021-02-11	Phase2	NEGATIVE			2021-11-01T12:04:00.000+02:00	1123/1090	Kwacha/Chinyonga	river	2021-11-02	Kwacha/Chinyonga	-15.8093	35.0411
ERST_021121_08	2021-02-11	Phase2	NEGATIVE			2021-11-02T12:47:00.000+02:00	1083	Machinjiri 5	river	2021-11-02	Machinjiri	-15.7421	35.0833
ERST_021121_43	2021-02-11	Phase2	NEGATIVE			2021-11-02T11:17:00.000+02:00	1083	Machinjiri 5	river	2021-11-02	Machinjiri	-15.7421	35.0833
ERST_021121_37	2021-02-11	Phase2	NEGATIVE			2021-11-02T08:54:00.000+02:00	2002/931	Manase Sewage Plant	sewage	2021-11-02	Manase Sewage Plant	-15.8086	34.9888
ERST_021121_38	2021-02-11	Phase2	NEGATIVE			2021-11-02T09:24:00.000+02:00	2002/931	Manase Sewage Plant	sewage	2021-11-02	Manase Sewage Plant	-15.8086	34.9888
ERST_021121_39	2021-02-11	Phase2	NEGATIVE			2021-11-02T09:30:00.000+02:00	2002/931	Manase Sewage Plant	sewage	2021-11-02	Manase Sewage Plant	-15.8086	34.9888
ERST_021121_40	2021-02-11	Phase2	NEGATIVE			2021-11-02T09:50:00.000+02:00	2002/931	Manase Sewage Plant	sewage	2021-11-02	Manase Sewage Plant	-15.8086	34.9888
ERST_021121_09	2021-02-11	Phase2	NEGATIVE			2021-11-02T13:10:00.000+02:00	1154/960	Nancholi 5	river	2021-11-02	Nancholi	-15.8317	34.9919
ERST_021121_06	2021-02-11	Phase2	NEGATIVE			2021-11-01T13:14:00.000+02:00	1098	Nkolokoti 3	river	2021-11-02	Nkolokoti	-15.7824	35.0739
ERST_021121_07	2021-02-11	Phase2	NEGATIVE			2021-11-01T13:50:00.000+02:00	1093	Nkolokoti 8	river	2021-11-02	Nkolokoti	-15.7738	35.0758
ERST_021121_42	2021-02-11	Phase2	NEGATIVE			2021-11-02T10:50:00.000+02:00	1133/1006	Soche 3	river	2021-11-02	Soche	-15.8155	35.0095
ERST_030121_02	2021-03-01	Phase2	NEGATIVE			2021-02-03T10:45:00.000+02:00	1086	Machinjiri 3	river	2021-01-03	Machinjiri	-15.7484	35.0844
ERST_030121_07	2021-03-01	Phase2	NEGATIVE			2021-02-03T14:33:00.000+02:00	1024	Ndirande 6	river	2021-01-03	Ndirande	-15.784	35.0251
ERST_030121_08	2021-03-01	Phase2	NEGATIVE			2021-02-03T15:03:00.000+02:00	3	Ndirande 8	river	2021-01-03	Ndirande	-15.777	35.031
ERST_030121_04	2021-03-01	Phase2	NEGATIVE			2021-02-03T11:57:00.000+02:00	1098	Nkolokoti 3	river	2021-01-03	Nkolokoti	-15.7824	35.0739
ERST_030121_03	2021-03-01	Phase2	NEGATIVE			2021-02-03T11:07:00.000+02:00	1096	Nkolokoti 4	river	2021-01-03	Nkolokoti	-15.7787	35.0741
ERST_030121_06	2021-03-01	Phase2	NEGATIVE			2021-02-03T13:53:00.000+02:00	1100	Nkolokoti 5	river	2021-01-03	Nkolokoti	-15.7783	35.0777
ERST_030121_05	2021-03-01	Phase2	NEGATIVE			2021-02-03T13:29:00.000+02:00	1085/1092	Nkolokoti 7	river	2021-01-03	Nkolokoti	-15.7758	35.0793
ERST_030121_01	2021-03-01	Phase2	NEGATIVE			2021-02-03T10:03:00.000+02:00	1093	Nkolokoti 8	river	2021-01-03	Nkolokoti	-15.7738	35.0758
ERST_030821_01	2021-03-08	Phase2	NEGATIVE			2021-08-03T09:45:00.000+02:00	1093/945	Chilomoni 11	river	2021-08-03	Chilomoni	-15.7797	34.9776
ERST_030821_02	2021-03-08	Phase2	NEGATIVE			2021-08-03T10:13:00.000+02:00	1053/929	Chilomoni 4	river	2021-08-03	Chilomoni	-15.7552	34.9809
ERST_030821_08	2021-03-08	Phase2	NEGATIVE			2021-08-03T13:55:00.000+02:00	1024/904	Chirimba 2	river	2021-08-03	Chirimba	-15.7384	35.0211
ERST_030821_07	2021-03-08	Phase2	NEGATIVE			2021-08-03T13:39:00.000+02:00	1019/893	Chirimba 3	river	2021-08-03	Chirimba	-15.7353	35.0167
ERST_030821_05	2021-03-08	Phase2	NEGATIVE			2021-08-03T11:24:00.000+02:00	1030/877	Chirimba 6	river	2021-08-03	Chirimba	-15.743	35.0032
ERST_030821_04	2021-03-08	Phase2	NEGATIVE			2021-08-03T10:47:00.000+02:00	1083	Machinjiri 5	river	2021-08-03	Machinjiri	-15.7421	35.0833
ERST_030821_06	2021-03-08	Phase2	NEGATIVE			2021-08-03T12:01:00.000+02:00	1077/963	Mbayani 2	river	2021-08-03	Mbayani	-15.7712	35.0064
ERST_030821_11	2021-03-08	Phase2	NEGATIVE			2021-08-03T15:01:00.000+02:00	1067/961	Mbayani 4	river	2021-08-03	Mbayani	-15.7609	35.0129
ERST_030821_09	2021-03-08	Phase2	NEGATIVE			2021-08-03T14:03:00.000+02:00	1054/912	Mbayani 7	river	2021-08-03	Mbayani	-15.7559	35.0032
ERST_030821_10	2021-03-08	Phase2	NEGATIVE			2021-08-03T14:32:00.000+02:00	1054/912	Mbayani 7	river	2021-08-03	Mbayani	-15.7559	35.0032
ERST_030821_03	2021-03-08	Phase2	NEGATIVE			2021-08-03T10:28:00.000+02:00	1046/878	Michiru 5	river	2021-08-03	Michiru	-15.7518	34.9907
ERST_040521_38	2021-04-05	Phase2	NEGATIVE			2021-05-04T13:49:00.000+02:00	18	Manase 5	river	2021-05-04	Manase	-15.802	34.9876
ERST_040521_01	2021-04-05	Phase2	NEGATIVE			2021-05-04T08:59:00.000+02:00	2002/931	Manase Sewage Plant	sewage	2021-05-04	Manase Sewage Plant	-15.8086	34.9888
ERST_040521_06	2021-04-05	Phase2	NEGATIVE			2021-05-04T11:30:00.000+02:00	28	Naperi 2	river	2021-05-04	Naperi	-15.8084	35.0161
ERST_040521_35	2021-04-05	Phase2	NEGATIVE			2021-05-04T13:17:00.000+02:00	23	Naperi 3	river	2021-05-04	Naperi	-15.8079	35.0045
ERST_040521_26	2021-04-05	Phase2	NEGATIVE			2021-05-04T09:44:00.000+02:00	11	North 1	river	2021-05-04	North	-15.6955	34.9916
ERST_040521_24	2021-04-05	Phase2	NEGATIVE			2021-05-04T09:22:00.000+02:00	10	North 2	river	2021-05-04	North	-15.7037	35.0047
ERST_040521_30	2021-04-05	Phase2	NEGATIVE			2021-05-04T10:45:00.000+02:00	12	North 4	river	2021-05-04	North	-15.7062	35.0428
ERST_040521_28	2021-04-05	Phase2	NEGATIVE			2021-05-04T10:30:00.000+02:00	0	North 5	river	2021-05-04	North	-15.6984	35.0598
ERST_040521_04	2021-04-05	Phase2	NEGATIVE			2021-05-04T10:37:00.000+02:00	1173	Soche 2	river	2021-05-04	Soche	-15.8125	35.0146
ERST_040521_03	2021-04-05	Phase2	NEGATIVE			2021-05-04T10:12:00.000+02:00	1133/1006	Soche 3	river	2021-05-04	Soche	-15.8155	35.0095
ERST_040521_05	2021-04-05	Phase2	NEGATIVE			2021-05-04T11:01:00.000+02:00	1133/1006	Soche 3	river	2021-05-04	Soche	-15.8155	35.0095
ERST_040521_07	2021-04-05	Phase2	NEGATIVE			2021-05-04T12:20:00.000+02:00	1133/1006	Soche 3	river	2021-05-04	Soche	-15.8155	35.0095
ERST_040521_02	2021-04-05	Phase2	NEGATIVE			2021-05-04T09:38:00.000+02:00	1166	Soche 4	river	2021-05-04	Soche	-15.8197	35.0053
ERST_040521_32	2021-04-05	Phase2	NEGATIVE			2021-05-04T12:51:00.000+02:00	1168	Soche 5	river	2021-05-04	Soche	-15.8218	35.0009
ERST_040521_41	2021-04-05	Phase2	NEGATIVE			2021-05-04T14:34:00.000+02:00	21	South West 1	river	2021-05-04	Nancholi	-15.8251	34.968
ERST_040821_02	2021-04-08	Phase2	NEGATIVE			2021-08-04T09:12:00.000+02:00	2002/931	Manase Sewage Plant	sewage	2021-08-04	Manase Sewage Plant	-15.8086	34.9888
ERST_040821_03	2021-04-08	Phase2	NEGATIVE			2021-08-04T09:37:00.000+02:00	2002/931	Manase Sewage Plant	sewage	2021-08-04	Manase Sewage Plant	-15.8086	34.9888
ERST_041021_40	2021-04-10	Phase2	NEGATIVE			2021-10-04T11:02:00.000+02:00	2004/969	Chirimba Industrial 1	river	2021-10-04	Chirimba	-15.7305	35.0624
ERST_041021_42	2021-04-10	Phase2	NEGATIVE			2021-10-04T11:51:00.000+02:00	1123/1090	Kwacha/Chinyonga	river	2021-10-04	Kwacha/Chinyonga	-15.8093	35.0411
ERST_041021_06	2021-04-10	Phase2	NEGATIVE			2021-10-04T11:17:00.000+02:00	1056/1039	Machinjiri 1	river	2021-10-04	Machinjiri	-15.7552	35.0816
ERST_041021_44	2021-04-10	Phase2	NEGATIVE			2021-10-04T14:26:00.000+02:00	1090	Machinjiri 2	river	2021-10-04	Machinjiri	-15.753	35.0827
ERST_041021_05	2021-04-10	Phase2	NEGATIVE			2021-10-04T10:55:00.000+02:00	1038/1028	Machinjiri 4	river	2021-10-04	Machinjiri	-15.7471	35.0849
ERST_041021_43	2021-04-10	Phase2	NEGATIVE			2021-10-04T14:07:00.000+02:00	1083	Machinjiri 5	river	2021-10-04	Machinjiri	-15.7421	35.0833
ERST_041021_37	2021-04-10	Phase2	NEGATIVE			2021-10-04T09:25:00.000+02:00	1083/1095	Ndirande 2	river	2021-10-04	Ndirande	-15.7743	35.0407
ERST_041021_38	2021-04-10	Phase2	NEGATIVE			2021-10-04T09:59:00.000+02:00	1078/1109	Ndirande 4	river	2021-10-04	Ndirande	-15.7717	35.0447
ERST_041021_41	2021-04-10	Phase2	NEGATIVE			2021-10-04T11:11:00.000+02:00	1064/1015	Ndirande 5	river	2021-10-04	Ndirande	-15.759	35.0332
ERST_041021_01	2021-04-10	Phase2	NEGATIVE			2021-10-04T09:27:00.000+02:00	1102/1146	Nkolokoti 1	river	2021-10-04	Nkolokoti	-15.7847	35.0869
ERST_041021_03	2021-04-10	Phase2	NEGATIVE			2021-10-04T10:05:00.000+02:00	1178/1073	Nkolokoti 10	river	2021-10-04	Nkolokoti	-15.77	35.0779
ERST_041021_39	2021-04-10	Phase2	NEGATIVE			2021-10-04T10:49:00.000+02:00	7	Nkolokoti 11	river	2021-10-04	Nkolokoti	-15.7357	35.0816
ERST_041021_46	2021-04-10	Phase2	NEGATIVE			2021-10-04T15:30:00.000+02:00	1098	Nkolokoti 3	river	2021-10-04	Nkolokoti	-15.7824	35.0739
ERST_041021_04	2021-04-10	Phase2	NEGATIVE			2021-10-04T10:30:00.000+02:00	1086/1098	Nkolokoti 6	river	2021-10-04	Nkolokoti	-15.776	35.0754
ERST_041021_02	2021-04-10	Phase2	NEGATIVE			2021-10-04T09:45:00.000+02:00	1085/1092	Nkolokoti 7	river	2021-10-04	Nkolokoti	-15.7758	35.0793
ERST_041021_45	2021-04-10	Phase2	NEGATIVE			2021-10-04T15:04:00.000+02:00	1093	Nkolokoti 8	river	2021-10-04	Nkolokoti	-15.7738	35.0758
ERST_050521_02	2021-05-05	Phase2	NEGATIVE			2021-05-05T09:42:00.000+02:00	2004/969	Chirimba Industrial 1	river	2021-05-05	Chirimba	-15.7305	35.0624
ERST_050521_01	2021-05-05	Phase2	NEGATIVE			2021-05-05T09:23:00.000+02:00	1011/961	Chirimba Industrial 2	river	2021-05-05	Chirimba	-15.7281	35.0525
ERST_050521_06	2021-05-05	Phase2	NEGATIVE			2021-05-05T12:04:00.000+02:00	1123/1090	Kwacha/Chinyonga	river	2021-05-05	Kwacha/Chinyonga	-15.8093	35.0411
ERST_050521_05	2021-05-05	Phase2	NEGATIVE			2021-05-05T11:28:00.000+02:00	1083/1095	Ndirande 2	river	2021-05-05	Ndirande	-15.7743	35.0407
ERST_050521_04	2021-05-05	Phase2	NEGATIVE			2021-05-05T11:05:00.000+02:00	1078/1109	Ndirande 4	river	2021-05-05	Ndirande	-15.7717	35.0447
ERST_050521_03	2021-05-05	Phase2	NEGATIVE			2021-05-05T10:15:00.000+02:00	1064/1015	Ndirande 5	river	2021-05-05	Ndirande	-15.759	35.0332
ERST_050721_43	2021-05-07	Phase2	NEGATIVE			2021-07-05T10:02:00.000+02:00	1038	Chilomoni 1	river	2021-07-05	Chilomoni	-15.7591	34.9874
ERST_050721_46	2021-05-07	Phase2	NEGATIVE			2021-07-05T11:31:00.000+02:00	1030	Chilomoni 10	river	2021-07-05	Chilomoni	-15.7786	34.9757
ERST_050721_42	2021-05-07	Phase2	NEGATIVE			2021-07-05T09:45:00.000+02:00	1034	Chilomoni 2	river	2021-07-05	Chilomoni	-15.7605	34.9865
ERST_050721_44	2021-05-07	Phase2	NEGATIVE			2021-07-05T10:31:00.000+02:00	1042	Chilomoni 5	river	2021-07-05	Chilomoni	-15.7575	34.9796
ERST_050721_45	2021-05-07	Phase2	NEGATIVE			2021-07-05T10:54:00.000+02:00	1041	Chilomoni 6	river	2021-07-05	Chilomoni	-15.8463	35.0946
ERST_050721_41	2021-05-07	Phase2	NEGATIVE			2021-07-05T09:19:00.000+02:00	1033	Chilomoni 7	river	2021-07-05	Chilomoni	-15.7652	34.984
ERST_050721_09	2021-05-07	Phase2	NEGATIVE			2021-07-05T14:34:00.000+02:00	1030/877	Chirimba 6	river	2021-07-05	Chirimba	-15.743	35.0032
ERST_050721_10	2021-05-07	Phase2	NEGATIVE			2021-07-05T15:10:00.000+02:00	1061	Chirimba 7	river	2021-07-05	Chirimba	-15.7532	35.0006
ERST_050721_08	2021-05-07	Phase2	NEGATIVE			2021-07-05T13:54:00.000+02:00	1177	Chirimba 8	river	2021-07-05	Chirimba	-15.7493	34.999
ERST_050721_11	2021-05-07	Phase2	NEGATIVE			2021-07-05T15:32:00.000+02:00	1177	Chirimba 8	river	2021-07-05	Chirimba	-15.7493	34.999
ERST_050721_03	2021-05-07	Phase2	NEGATIVE			2021-07-05T10:08:00.000+02:00	1116/971	Manase 1	river	2021-07-05	Manase	-15.8046	34.9935
ERST_050721_04	2021-05-07	Phase2	NEGATIVE			2021-07-05T10:34:00.000+02:00	1119/932	Manase 2	river	2021-07-05	Manase	-15.807	34.989
ERST_050721_02	2021-05-07	Phase2	NEGATIVE			2021-07-05T09:42:00.000+02:00	1127/951	Manase 4	river	2021-07-05	Manase	-15.8119	34.9909
ERST_050721_05	2021-05-07	Phase2	NEGATIVE			2021-07-05T11:08:00.000+02:00	2002/931	Manase Sewage Plant	sewage	2021-07-05	Manase Sewage Plant	-15.8086	34.9888
ERST_050721_07	2021-05-07	Phase2	NEGATIVE			2021-07-05T13:32:00.000+02:00	1063	Mbayani 5	river	2021-07-05	Mbayani	-15.7596	35.0115
ERST_050721_47	2021-05-07	Phase2	NEGATIVE			2021-07-05T13:25:00.000+02:00	1154/960	Nancholi 5	river	2021-07-05	Nancholi	-15.8317	34.9919
ERST_050721_52	2021-05-07	Phase2	NEGATIVE			2021-07-05T15:42:00.000+02:00	1024	Ndirande 6	river	2021-07-05	Ndirande	-15.784	35.0251
ERST_050721_50	2021-05-07	Phase2	NEGATIVE			2021-07-05T14:45:00.000+02:00	1133/1006	Soche 3	river	2021-07-05	Soche	-15.8155	35.0095
ERST_050721_48	2021-05-07	Phase2	NEGATIVE			2021-07-05T13:53:00.000+02:00	1149/979	Soche 6	river	2021-07-05	Soche	-15.8279	34.9986
ERST_050721_49	2021-05-07	Phase2	NEGATIVE			2021-07-05T14:16:00.000+02:00	1144/1017	Zingwangwa 1	river	2021-07-05	Zingwangwa	-15.8262	35.0081
ERST_051021_06	2021-05-10	Phase2	NEGATIVE			2021-10-05T11:36:00.000+02:00	9	Golf Course	river/sewage	2021-10-05	Golf Course	-15.7922	34.9976
ERST_051021_52	2021-05-10	Phase2	NEGATIVE			2021-10-05T12:37:00.000+02:00	18	Manase 5	river	2021-10-05	Manase	-15.802	34.9876
ERST_051021_08	2021-05-10	Phase2	NEGATIVE			2021-10-05T13:04:00.000+02:00	1077/963	Mbayani 2	river	2021-10-05	Mbayani	-15.7712	35.0064
ERST_051021_05	2021-05-10	Phase2	NEGATIVE			2021-10-05T11:09:00.000+02:00	8	Mount Pleasant	river	2021-10-05	Mount Pleasant	-15.7957	35.0093
ERST_051021_03	2021-05-10	Phase2	NEGATIVE			2021-10-05T10:04:00.000+02:00	28	Naperi 2	river	2021-10-05	Naperi	-15.8084	35.0161
ERST_051021_53	2021-05-10	Phase2	NEGATIVE			2021-10-05T13:01:00.000+02:00	23	Naperi 3	river	2021-10-05	Naperi	-15.8079	35.0045
ERST_051021_46	2021-05-10	Phase2	NEGATIVE			2021-10-05T09:23:00.000+02:00	11	North 1	river	2021-10-05	North	-15.6955	34.9916
ERST_051021_47	2021-05-10	Phase2	NEGATIVE			2021-10-05T09:38:00.000+02:00	10	North 2	river	2021-10-05	North	-15.7037	35.0047
ERST_051021_49	2021-05-10	Phase2	NEGATIVE			2021-10-05T10:30:00.000+02:00	14	North 3	river	2021-10-05	North	-15.6993	35.0373
ERST_051021_48	2021-05-10	Phase2	NEGATIVE			2021-10-05T10:11:00.000+02:00	12	North 4	river	2021-10-05	North	-15.7062	35.0428
ERST_051021_02	2021-05-10	Phase2	NEGATIVE			2021-10-05T09:47:00.000+02:00	1173	Soche 2	river	2021-10-05	Soche	-15.8125	35.0146
ERST_051021_01	2021-05-10	Phase2	NEGATIVE			2021-10-05T09:22:00.000+02:00	1133/1006	Soche 3	river	2021-10-05	Soche	-15.8155	35.0095
ERST_051021_04	2021-05-10	Phase2	NEGATIVE			2021-10-05T10:28:00.000+02:00	1133/1006	Soche 3	river	2021-10-05	Soche	-15.8155	35.0095
ERST_051021_50	2021-05-10	Phase2	NEGATIVE			2021-10-05T11:33:00.000+02:00	1168	Soche 5	river	2021-10-05	Soche	-15.8218	35.0009
ERST_051021_51	2021-05-10	Phase2	NEGATIVE			2021-10-05T12:27:00.000+02:00	21	South West 1	river	2021-10-05	Nancholi	-15.8251	34.968
ERST_051021_07	2021-05-10	Phase2	NEGATIVE			2021-10-05T12:26:00.000+02:00	1103/1039	Waterboard 2	lagoon	2021-10-05	Waterboard	-15.7893	35.0188
ERST_060421_18	2021-06-04	Phase2	NEGATIVE			2021-04-06T14:00:00.000+02:00	1038	Chilomoni 1	river	2021-04-06	Chilomoni	-15.7591	34.9874
ERST_060421_09	2021-06-04	Phase2	NEGATIVE			2021-04-06T15:11:00.000+02:00	1011/961	Chirimba Industrial 2	river	2021-04-06	Chirimba	-15.7281	35.0525
ERST_060421_10	2021-06-04	Phase2	NEGATIVE			2021-04-06T15:33:00.000+02:00	1078	Chirimba Industrial 3	river	2021-04-06	Chirimba	-15.7303	35.0521
ERST_060421_08	2021-06-04	Phase2	NEGATIVE			2021-04-06T14:52:00.000+02:00	1082	Chirimba Industrial 4	river	2021-04-06	Chirimba	-15.7301	35.0508
ERST_060421_13	2021-06-04	Phase2	NEGATIVE			2021-04-06T10:05:00.000+02:00	1082	Chirimba Industrial 4	river	2021-04-06	Chirimba	-15.7301	35.0508
ERST_060421_17	2021-06-04	Phase2	NEGATIVE			2021-04-06T13:40:00.000+02:00	1083	Machinjiri 5	river	2021-04-06	Machinjiri	-15.7421	35.0833
ERST_060421_04	2021-06-04	Phase2	NEGATIVE			2021-04-06T11:06:00.000+02:00	1119/932	Manase 2	river	2021-04-06	Manase	-15.807	34.989
ERST_060421_07	2021-06-04	Phase2	NEGATIVE			2021-04-06T14:19:00.000+02:00	1119/932	Manase 2	river	2021-04-06	Manase	-15.807	34.989
ERST_060421_02	2021-06-04	Phase2	NEGATIVE			2021-04-06T10:08:00.000+02:00	1164	Manase 3	river	2021-04-06	Manase	-15.8102	34.9938
ERST_060421_03	2021-06-04	Phase2	NEGATIVE			2021-04-06T10:37:00.000+02:00	1164	Manase 3	river	2021-04-06	Manase	-15.8102	34.9938
ERST_060421_01	2021-06-04	Phase2	NEGATIVE			2021-04-06T09:39:00.000+02:00	1127/951	Manase 4	river	2021-04-06	Manase	-15.8119	34.9909
ERST_060421_15	2021-06-04	Phase2	NEGATIVE			2021-04-06T10:59:00.000+02:00	1178/1073	Nkolokoti 10	river	2021-04-06	Nkolokoti	-15.77	35.0779
ERST_060421_16	2021-06-04	Phase2	NEGATIVE			2021-04-06T11:46:00.000+02:00	1096	Nkolokoti 4	river	2021-04-06	Nkolokoti	-15.7787	35.0741
ERST_060521_12	2021-06-05	Phase2	NEGATIVE			2021-05-06T09:19:00.000+02:00	9	Golf Course	river/sewage	2021-05-06	Golf Course	-15.7922	34.9976
ERST_060521_03	2021-06-05	Phase2	NEGATIVE			2021-05-06T10:57:00.000+02:00	1090	Machinjiri 2	river	2021-05-06	Machinjiri	-15.753	35.0827
ERST_060521_04	2021-06-05	Phase2	NEGATIVE			2021-05-06T11:22:00.000+02:00	1083	Machinjiri 5	river	2021-05-06	Machinjiri	-15.7421	35.0833
ERST_060521_13	2021-06-05	Phase2	NEGATIVE			2021-05-06T09:53:00.000+02:00	1077/963	Mbayani 2	river	2021-05-06	Mbayani	-15.7712	35.0064
ERST_060521_11	2021-06-05	Phase2	NEGATIVE			2021-05-06T08:54:00.000+02:00	8	Mount Pleasant	river	2021-05-06	Mount Pleasant	-15.7957	35.0093
ERST_060521_05	2021-06-05	Phase2	NEGATIVE			2021-05-06T11:47:00.000+02:00	7	Nkolokoti 11	river	2021-05-06	Nkolokoti	-15.7357	35.0816
ERST_060521_01	2021-06-05	Phase2	NEGATIVE			2021-05-06T09:18:00.000+02:00	1098	Nkolokoti 3	river	2021-05-06	Nkolokoti	-15.7824	35.0739
ERST_060521_02	2021-06-05	Phase2	NEGATIVE			2021-05-06T09:55:00.000+02:00	1093	Nkolokoti 8	river	2021-05-06	Nkolokoti	-15.7738	35.0758
ERST_060521_14	2021-06-05	Phase2	NEGATIVE			2021-05-06T10:36:00.000+02:00	1103/1039	Waterboard 2	lagoon	2021-05-06	Waterboard	-15.7893	35.0188
ERST_060921_02	2021-06-09	Phase2	NEGATIVE			2021-09-06T09:36:00.000+02:00	2004/969	Chirimba Industrial 1	river	2021-09-06	Chirimba	-15.7305	35.0624
ERST_060921_01	2021-06-09	Phase2	NEGATIVE			2021-09-06T09:53:00.000+02:00	1011/961	Chirimba Industrial 2	river	2021-09-06	Chirimba	-15.7281	35.0525
ERST_060921_11	2021-06-09	Phase2	NEGATIVE			2021-09-06T15:27:00.000+02:00	1090	Machinjiri 2	river	2021-09-06	Machinjiri	-15.753	35.0827
ERST_060921_10	2021-06-09	Phase2	NEGATIVE			2021-09-06T14:47:00.000+02:00	1038/1028	Machinjiri 4	river	2021-09-06	Machinjiri	-15.7471	35.0849
ERST_060921_12	2021-06-09	Phase2	NEGATIVE			2021-09-06T15:43:00.000+02:00	1038/1028	Machinjiri 4	river	2021-09-06	Machinjiri	-15.7471	35.0849
ERST_060921_05	2021-06-09	Phase2	NEGATIVE			2021-09-06T10:25:00.000+02:00	1083/1095	Ndirande 2	river	2021-09-06	Ndirande	-15.7743	35.0407
ERST_060921_04	2021-06-09	Phase2	NEGATIVE			2021-09-06T11:06:00.000+02:00	1078/1109	Ndirande 4	river	2021-09-06	Ndirande	-15.7717	35.0447
ERST_060921_03	2021-06-09	Phase2	NEGATIVE			2021-09-06T10:18:00.000+02:00	1064/1015	Ndirande 5	river	2021-09-06	Ndirande	-15.759	35.0332
ERST_060921_07	2021-06-09	Phase2	NEGATIVE			2021-09-06T13:43:00.000+02:00	1102/1146	Nkolokoti 1	river	2021-09-06	Nkolokoti	-15.7847	35.0869
ERST_060921_09	2021-06-09	Phase2	NEGATIVE			2021-09-06T14:24:00.000+02:00	1178/1073	Nkolokoti 10	river	2021-09-06	Nkolokoti	-15.77	35.0779
ERST_060921_08	2021-06-09	Phase2	NEGATIVE			2021-09-06T14:07:00.000+02:00	1085/1092	Nkolokoti 7	river	2021-09-06	Nkolokoti	-15.7758	35.0793
ERST_061021_01	2021-06-10	Phase2	NEGATIVE			2021-10-06T09:44:00.000+02:00	2002/931	Manase Sewage Plant	sewage	2021-10-06	Manase Sewage Plant	-15.8086	34.9888
ERST_061021_02	2021-06-10	Phase2	NEGATIVE			2021-10-06T09:59:00.000+02:00	2002/931	Manase Sewage Plant	sewage	2021-10-06	Manase Sewage Plant	-15.8086	34.9888
ERST_061021_03	2021-06-10	Phase2	NEGATIVE			2021-10-06T10:14:00.000+02:00	2002/931	Manase Sewage Plant	sewage	2021-10-06	Manase Sewage Plant	-15.8086	34.9888
ERST_061021_08	2021-06-10	Phase2	NEGATIVE			2021-10-06T10:31:00.000+02:00	2002/931	Manase Sewage Plant	sewage	2021-10-06	Manase Sewage Plant	-15.8086	34.9888
ERST_070421_07	2021-07-04	Phase2	NEGATIVE			2021-04-07T12:08:00.000+02:00	1019/893	Chirimba 3	river	2021-04-07	Chirimba	-15.7353	35.0167
ERST_070421_12	2021-07-04	Phase2	NEGATIVE			2021-04-07T10:37:00.000+02:00	1145	Manje	river	2021-04-07	Chigumula	-15.8469	35.0397
ERST_070421_04	2021-07-04	Phase2	NEGATIVE			2021-04-07T15:18:00.000+02:00	1077/963	Mbayani 2	river	2021-04-07	Mbayani	-15.7712	35.0064
ERST_070421_08	2021-07-04	Phase2	NEGATIVE			2021-04-07T14:50:00.000+02:00	1067/961	Mbayani 4	river	2021-04-07	Mbayani	-15.7609	35.0129
ERST_070421_06	2021-07-04	Phase2	NEGATIVE			2021-04-07T13:51:00.000+02:00	1060/929	Mbayani 6	river	2021-04-07	Mbayani	-15.7569	35.008
ERST_070421_18	2021-07-04	Phase2	NEGATIVE			2021-04-07T15:24:00.000+02:00	25	No ID 25	river	2021-04-07	Soche	-15.823	35.0215
ERST_070421_03	2021-07-04	Phase2	NEGATIVE			2021-04-07T10:17:00.000+02:00	1120/1033	Soche 1	river	2021-04-07	Soche	-15.807	35.0114
ERST_070421_01	2021-07-04	Phase2	NEGATIVE			2021-04-07T09:50:00.000+02:00	1133/1006	Soche 3	river	2021-04-07	Soche	-15.8155	35.0095
ERST_070421_10	2021-07-04	Phase2	NEGATIVE			2021-04-07T11:33:00.000+02:00	1133/1006	Soche 3	river	2021-04-07	Soche	-15.8155	35.0095
ERST_070421_16	2021-07-04	Phase2	NEGATIVE			2021-04-07T14:18:00.000+02:00	1133/1006	Soche 3	river	2021-04-07	Soche	-15.8155	35.0095
ERST_070421_17	2021-07-04	Phase2	NEGATIVE			2021-04-07T14:48:00.000+02:00	1133/1006	Soche 3	river	2021-04-07	Soche	-15.8155	35.0095
ERST_070421_20	2021-07-04	Phase2	NEGATIVE			2021-04-07T14:18:00.000+02:00	1133/1006	Soche 3	river	2021-04-07	Soche	-15.8155	35.0095
ERST_070421_11	2021-07-04	Phase2	NEGATIVE			2021-04-07T09:17:00.000+02:00	1166	Soche 4	river	2021-04-07	Soche	-15.8197	35.0053
ERST_070421_15	2021-07-04	Phase2	NEGATIVE			2021-04-07T13:55:00.000+02:00	1166	Soche 4	river	2021-04-07	Soche	-15.8197	35.0053
ERST_070621_45	2021-07-06	Phase2	NEGATIVE			2021-06-07T14:51:00.000+02:00	1038	Chilomoni 1	river	2021-06-07	Chilomoni	-15.7591	34.9874
ERST_070621_46	2021-07-06	Phase2	NEGATIVE			2021-06-07T16:01:00.000+02:00	1030	Chilomoni 10	river	2021-06-07	Chilomoni	-15.7786	34.9757
ERST_070621_42	2021-07-06	Phase2	NEGATIVE			2021-06-07T14:29:00.000+02:00	1034	Chilomoni 2	river	2021-06-07	Chilomoni	-15.7605	34.9865
ERST_070621_43	2021-07-06	Phase2	NEGATIVE			2021-06-07T15:25:00.000+02:00	1042	Chilomoni 5	river	2021-06-07	Chilomoni	-15.7575	34.9796
ERST_070621_41	2021-07-06	Phase2	NEGATIVE			2021-06-07T14:03:00.000+02:00	1033	Chilomoni 7	river	2021-06-07	Chilomoni	-15.7652	34.984
ERST_070621_02	2021-07-06	Phase2	NEGATIVE			2021-06-07T10:30:00.000+02:00	1177	Chirimba 8	river	2021-06-07	Chirimba	-15.7493	34.999
ERST_070621_03	2021-07-06	Phase2	NEGATIVE			2021-06-07T10:50:00.000+02:00	1177	Chirimba 8	river	2021-06-07	Chirimba	-15.7493	34.999
ERST_070621_07	2021-07-06	Phase2	NEGATIVE			2021-06-07T14:12:00.000+02:00	1177	Chirimba 8	river	2021-06-07	Chirimba	-15.7493	34.999
ERST_070621_08	2021-07-06	Phase2	NEGATIVE			2021-06-07T14:40:00.000+02:00	1116/971	Manase 1	river	2021-06-07	Manase	-15.8046	34.9935
ERST_070621_09	2021-07-06	Phase2	NEGATIVE			2021-06-07T15:07:00.000+02:00	1127/951	Manase 4	river	2021-06-07	Manase	-15.8119	34.9909
ERST_070621_06	2021-07-06	Phase2	NEGATIVE			2021-06-07T13:45:00.000+02:00	2002/931	Manase Sewage Plant	sewage	2021-06-07	Manase Sewage Plant	-15.8086	34.9888
ERST_070621_11	2021-07-06	Phase2	NEGATIVE			2021-06-07T09:35:00.000+02:00	1063	Mbayani 5	river	2021-06-07	Mbayani	-15.7596	35.0115
ERST_070621_04	2021-07-06	Phase2	NEGATIVE			2021-06-07T11:35:00.000+02:00	1046	Michiru 4	river	2021-06-07	Michiru	-15.749	34.9871
ERST_070621_10	2021-07-06	Phase2	NEGATIVE			2021-06-09T11:27:00.000+02:00	1138/916	Nancholi 1	river	2021-06-07	Nancholi	-15.8226	34.9841
ERST_070621_37	2021-07-06	Phase2	NEGATIVE			2021-06-07T10:35:00.000+02:00	1154/960	Nancholi 5	river	2021-06-07	Nancholi	-15.8317	34.9919
ERST_070621_36	2021-07-06	Phase2	NEGATIVE			2021-06-07T09:49:00.000+02:00	1024	Ndirande 6	river	2021-06-07	Ndirande	-15.784	35.0251
ERST_070621_40	2021-07-06	Phase2	NEGATIVE			2021-06-07T11:58:00.000+02:00	1133/1006	Soche 3	river	2021-06-07	Soche	-15.8155	35.0095
ERST_070621_38	2021-07-06	Phase2	NEGATIVE			2021-06-07T11:04:00.000+02:00	1149/979	Soche 6	river	2021-06-07	Soche	-15.8279	34.9986
ERST_070621_05	2021-07-06	Phase2	NEGATIVE			2021-06-07T13:23:00.000+02:00	2001/1009	Victoria Bridge	river	2021-06-07	Victoria Bridge	-15.7938	35.0042
ERST_070621_39	2021-07-06	Phase2	NEGATIVE			2021-06-07T11:28:00.000+02:00	1144/1017	Zingwangwa 1	river	2021-06-07	Zingwangwa	-15.8262	35.0081
ERST_070721_44	2021-07-07	Phase2	NEGATIVE			2021-07-07T11:47:00.000+02:00	1093/945	Chilomoni 11	river	2021-07-07	Chilomoni	-15.7797	34.9776
ERST_070721_07	2021-07-07	Phase2	NEGATIVE			2021-07-07T12:44:00.000+02:00	1075	Chirimba 1	river	2021-07-07	Chirimba	-15.7419	35.024
ERST_070721_08	2021-07-07	Phase2	NEGATIVE			2021-07-07T12:59:00.000+02:00	1075	Chirimba 1	river	2021-07-07	Chirimba	-15.7419	35.024
ERST_070721_01	2021-07-07	Phase2	NEGATIVE			2021-07-07T09:32:00.000+02:00	1024/904	Chirimba 2	river	2021-07-07	Chirimba	-15.7384	35.0211
ERST_070721_02	2021-07-07	Phase2	NEGATIVE			2021-07-07T09:49:00.000+02:00	1019/893	Chirimba 3	river	2021-07-07	Chirimba	-15.7353	35.0167
ERST_070721_04	2021-07-07	Phase2	NEGATIVE			2021-07-07T10:43:00.000+02:00	1080	Chirimba 4	river	2021-07-07	Chirimba	-15.7292	35.0156
ERST_070721_03	2021-07-07	Phase2	NEGATIVE			2021-07-07T10:15:00.000+02:00	1077	Chirimba 5	river	2021-07-07	Chirimba	-15.7289	35.014
ERST_070721_41	2021-07-07	Phase2	NEGATIVE			2021-07-07T09:40:00.000+02:00	1033/864	Chirimba 9	river	2021-07-07	Chirimba	-15.7443	34.9993
ERST_070721_06	2021-07-07	Phase2	NEGATIVE			2021-07-07T11:46:00.000+02:00	6	Machinjiri 6	river	2021-07-07	Machinjiri	-15.732	35.0463
ERST_070721_40	2021-07-07	Phase2	NEGATIVE			2021-07-07T14:54:00.000+02:00	1077/963	Mbayani 2	river	2021-07-07	Mbayani	-15.7712	35.0064
ERST_070721_09	2021-07-07	Phase2	NEGATIVE			2021-07-07T14:05:00.000+02:00	1067/961	Mbayani 4	river	2021-07-07	Mbayani	-15.7609	35.0129
ERST_070721_11	2021-07-07	Phase2	NEGATIVE			2021-07-07T14:30:00.000+02:00	1060/929	Mbayani 6	river	2021-07-07	Mbayani	-15.7569	35.008
ERST_070721_42	2021-07-07	Phase2	NEGATIVE			2021-07-07T10:10:00.000+02:00	2003/849	Michiru 1	river	2021-07-07	Michiru	-15.7413	34.9934
ERST_070721_43	2021-07-07	Phase2	NEGATIVE			2021-07-07T10:37:00.000+02:00	1046	Michiru 4	river	2021-07-07	Michiru	-15.749	34.9871
ERST_070721_05	2021-07-07	Phase2	NEGATIVE			2021-07-07T11:11:00.000+02:00	5	Michiru 6	river	2021-07-07	Michiru	-15.7315	34.9982
ERST_070721_48	2021-07-07	Phase2	NEGATIVE			2021-07-07T14:25:00.000+02:00	1024	Ndirande 6	river	2021-07-07	Ndirande	-15.784	35.0251
ERST_070721_45	2021-07-07	Phase2	NEGATIVE			2021-07-07T12:58:00.000+02:00	2	Ndirande 7	river	2021-07-07	Ndirande	-15.7674	35.0305
ERST_070721_46	2021-07-07	Phase2	NEGATIVE			2021-07-07T13:31:00.000+02:00	3	Ndirande 8	river	2021-07-07	Ndirande	-15.777	35.031
ERST_070921_06	2021-07-09	Phase2	NEGATIVE			2021-09-07T10:46:00.000+02:00	1083	Machinjiri 5	river	2021-09-07	Machinjiri	-15.7421	35.0833
ERST_070921_07	2021-07-09	Phase2	NEGATIVE			2021-09-07T12:14:00.000+02:00	18	Manase 5	river	2021-09-07	Manase	-15.802	34.9876
ERST_070921_09	2021-07-09	Phase2	NEGATIVE			2021-09-07T13:04:00.000+02:00	2002/931	Manase Sewage Plant	sewage	2021-09-07	Manase Sewage Plant	-15.8086	34.9888
ERST_070921_10	2021-07-09	Phase2	NEGATIVE			2021-09-07T13:15:00.000+02:00	2002/931	Manase Sewage Plant	sewage	2021-09-07	Manase Sewage Plant	-15.8086	34.9888
ERST_070921_11	2021-07-09	Phase2	NEGATIVE			2021-09-07T13:26:00.000+02:00	2002/931	Manase Sewage Plant	sewage	2021-09-07	Manase Sewage Plant	-15.8086	34.9888
ERST_070921_13	2021-07-09	Phase2	NEGATIVE			2021-09-07T13:55:00.000+02:00	23	Naperi 3	river	2021-09-07	Naperi	-15.8079	35.0045
ERST_070921_05	2021-07-09	Phase2	NEGATIVE			2021-09-07T10:34:00.000+02:00	7	Nkolokoti 11	river	2021-09-07	Nkolokoti	-15.7357	35.0816
ERST_070921_02	2021-07-09	Phase2	NEGATIVE			2021-09-07T09:01:00.000+02:00	11	North 1	river	2021-09-07	North	-15.6955	34.9916
ERST_070921_01	2021-07-09	Phase2	NEGATIVE			2021-09-07T09:15:00.000+02:00	10	North 2	river	2021-09-07	North	-15.7037	35.0047
ERST_070921_03	2021-07-09	Phase2	NEGATIVE			2021-09-07T09:39:00.000+02:00	14	North 3	river	2021-09-07	North	-15.6993	35.0373
ERST_070921_04	2021-07-09	Phase2	NEGATIVE			2021-09-07T09:55:00.000+02:00	12	North 4	river	2021-09-07	North	-15.7062	35.0428
ERST_070921_15	2021-07-09	Phase2	NEGATIVE			2021-09-07T14:41:00.000+02:00	1120/1033	Soche 1	river	2021-09-07	Soche	-15.807	35.0114
ERST_070921_14	2021-07-09	Phase2	NEGATIVE			2021-09-07T14:15:00.000+02:00	1168	Soche 5	river	2021-09-07	Soche	-15.8218	35.0009
ERST_070921_08	2021-07-09	Phase2	NEGATIVE			2021-09-07T12:33:00.000+02:00	21	South West 1	river	2021-09-07	Nancholi	-15.8251	34.968
ERST_080221_03	2021-08-02	Phase2	NEGATIVE			2021-02-08T14:50:00.000+02:00	1116/971	Manase 1	river	2021-02-08	Manase	-15.8046	34.9935
ERST_080221_02	2021-08-02	Phase2	NEGATIVE			2021-02-08T14:16:00.000+02:00	1164	Manase 3	river	2021-02-08	Manase	-15.8102	34.9938
ERST_080221_04	2021-08-02	Phase2	NEGATIVE			2021-02-08T15:13:00.000+02:00	1164	Manase 3	river	2021-02-08	Manase	-15.8102	34.9938
ERST_080221_01	2021-08-02	Phase2	NEGATIVE			2021-02-08T13:51:00.000+02:00	1127/951	Manase 4	river	2021-02-08	Manase	-15.8119	34.9909
ERST_080221_05	2021-08-02	Phase2	NEGATIVE			2021-02-08T15:55:00.000+02:00	1166	Soche 4	river	2021-02-08	Soche	-15.8197	35.0053
ERST_080621_05	2021-08-06	Phase2	NEGATIVE			2021-06-08T11:25:00.000+02:00	1093/945	Chilomoni 11	river	2021-06-08	Chilomoni	-15.7797	34.9776
ERST_080621_04	2021-08-06	Phase2	NEGATIVE			2021-06-08T10:50:00.000+02:00	1053/929	Chilomoni 4	river	2021-06-08	Chilomoni	-15.7552	34.9809
ERST_080621_16	2021-08-06	Phase2	NEGATIVE			2021-06-08T13:18:00.000+02:00	1024/904	Chirimba 2	river	2021-06-08	Chirimba	-15.7384	35.0211
ERST_080621_19	2021-08-06	Phase2	NEGATIVE			2021-06-08T13:41:00.000+02:00	1019/893	Chirimba 3	river	2021-06-08	Chirimba	-15.7353	35.0167
ERST_080621_01	2021-08-06	Phase2	NEGATIVE			2021-06-08T09:30:00.000+02:00	1030/877	Chirimba 6	river	2021-06-08	Chirimba	-15.743	35.0032
ERST_080621_02	2021-08-06	Phase2	NEGATIVE			2021-06-08T10:06:00.000+02:00	1033/864	Chirimba 9	river	2021-06-08	Chirimba	-15.7443	34.9993
ERST_080621_32	2021-08-06	Phase2	NEGATIVE			2021-06-08T15:40:00.000+02:00	1077/963	Mbayani 2	river	2021-06-08	Mbayani	-15.7712	35.0064
ERST_080621_28	2021-08-06	Phase2	NEGATIVE			2021-06-08T15:09:00.000+02:00	1067/961	Mbayani 4	river	2021-06-08	Mbayani	-15.7609	35.0129
ERST_080621_25	2021-08-06	Phase2	NEGATIVE			2021-06-08T14:39:00.000+02:00	1060/929	Mbayani 6	river	2021-06-08	Mbayani	-15.7569	35.008
ERST_080621_22	2021-08-06	Phase2	NEGATIVE			2021-06-08T14:18:00.000+02:00	1054/912	Mbayani 7	river	2021-06-08	Mbayani	-15.7559	35.0032
ERST_080621_03	2021-08-06	Phase2	NEGATIVE			2021-06-08T10:22:00.000+02:00	2003/849	Michiru 1	river	2021-06-08	Michiru	-15.7413	34.9934
ERST_080721_03	2021-08-07	Phase2	NEGATIVE			2021-07-08T11:06:00.000+02:00	2002/931	Manase Sewage Plant	sewage	2021-07-08	Manase Sewage Plant	-15.8086	34.9888
ERST_081121_09	2021-08-11	Phase2	NEGATIVE			2021-11-08T13:37:00.000+02:00	1038	Chilomoni 1	river	2021-11-08	Chilomoni	-15.7591	34.9874
ERST_081121_06	2021-08-11	Phase2	NEGATIVE			2021-11-08T12:25:00.000+02:00	1030	Chilomoni 10	river	2021-11-08	Chilomoni	-15.7786	34.9757
ERST_081121_10	2021-08-11	Phase2	NEGATIVE			2021-11-08T13:48:00.000+02:00	1034	Chilomoni 2	river	2021-11-08	Chilomoni	-15.7605	34.9865
ERST_081121_08	2021-08-11	Phase2	NEGATIVE			2021-11-08T13:16:00.000+02:00	1042	Chilomoni 5	river	2021-11-08	Chilomoni	-15.7575	34.9796
ERST_081121_07	2021-08-11	Phase2	NEGATIVE			2021-11-08T12:51:00.000+02:00	1041	Chilomoni 6	river	2021-11-08	Chilomoni	-15.759	34.9782
ERST_081121_44	2021-08-11	Phase2	NEGATIVE			2021-11-08T12:58:00.000+02:00	1177	Chirimba 8	river	2021-11-08	Chirimba	-15.7493	34.999
ERST_081121_45	2021-08-11	Phase2	NEGATIVE			2021-11-08T13:21:00.000+02:00	1177	Chirimba 8	river	2021-11-08	Chirimba	-15.7493	34.999
ERST_081121_40	2021-08-11	Phase2	NEGATIVE			2021-11-08T10:47:00.000+02:00	1116/971	Manase 1	river	2021-11-08	Manase	-15.8046	34.9935
ERST_081121_41	2021-08-11	Phase2	NEGATIVE			2021-11-08T11:08:00.000+02:00	1119/932	Manase 2	river	2021-11-08	Manase	-15.807	34.989
ERST_081121_38	2021-08-11	Phase2	NEGATIVE			2021-11-08T10:09:00.000+02:00	1127/951	Manase 4	river	2021-11-08	Manase	-15.8119	34.9909
ERST_081121_39	2021-08-11	Phase2	NEGATIVE			2021-11-08T10:27:00.000+02:00	2002/931	Manase Sewage Plant	sewage	2021-11-08	Manase Sewage Plant	-15.8086	34.9888
ERST_081121_43	2021-08-11	Phase2	NEGATIVE			2021-11-08T12:35:00.000+02:00	1063	Mbayani 5	river	2021-11-08	Mbayani	-15.7596	35.0115
ERST_081121_37	2021-08-11	Phase2	NEGATIVE			2021-11-08T09:37:00.000+02:00	1138/916	Nancholi 1	river	2021-11-08	Nancholi	-15.8226	34.9841
ERST_081121_02	2021-08-11	Phase2	NEGATIVE			2021-11-08T10:05:00.000+02:00	1154/960	Nancholi 5	river	2021-11-08	Nancholi	-15.8317	34.9919
ERST_081121_05	2021-08-11	Phase2	NEGATIVE			2021-11-08T11:18:00.000+02:00	1120/1033	Soche 1	river	2021-11-08	Soche	-15.807	35.0114
ERST_081121_03	2021-08-11	Phase2	NEGATIVE			2021-11-08T10:24:00.000+02:00	1149/979	Soche 6	river	2021-11-08	Soche	-15.8279	34.9986
ERST_081121_04	2021-08-11	Phase2	NEGATIVE			2021-11-08T10:48:00.000+02:00	1144/979	Soche 6	river	2021-11-08	Soche	-15.8279	34.9986
ERST_081121_42	2021-08-11	Phase2	NEGATIVE			2021-11-08T11:31:00.000+02:00	2001/1009	Victoria Bridge	river	2021-11-08	Victoria Bridge	-15.7938	35.0042
ERST_081121_01	2021-08-11	Phase2	NEGATIVE			2021-11-08T09:34:00.000+02:00	1103/1039	Waterboard 2	lagoon	2021-11-08	Waterboard	-15.7893	35.0188
ERST_090221_05	2021-09-02	Phase2	NEGATIVE			2021-02-09T10:36:00.000+02:00	1151/1108	Bangwe 1	river	2021-02-09	Bangwe	-15.8291	GPS.Long
ERST_090221_01	2021-09-02	Phase2	NEGATIVE			2021-02-09T09:11:00.000+02:00	1132	Bangwe 2	river	2021-02-09	Bangwe	-15.8323	35.0831
ERST_090221_03	2021-09-02	Phase2	NEGATIVE			2021-02-09T09:51:00.000+02:00	1150	Bangwe 3	river	2021-02-09	Bangwe	-15.8282	35.0859
ERST_090221_04	2021-09-02	Phase2	NEGATIVE			2021-02-09T10:09:00.000+02:00	1127	Bangwe 4	river	2021-02-09	Bangwe	-15.8245	35.0855
ERST_090221_02	2021-09-02	Phase2	NEGATIVE			2021-02-09T09:29:00.000+02:00	1123	Bangwe 5	river	2021-02-09	Bangwe	-15.8199	35.0877
ERST_090221_06	2021-09-02	Phase2	NEGATIVE			2021-02-09T12:33:00.000+02:00	1086	Machinjiri 3	river	2021-02-09	Machinjiri	-15.7484	35.0844
ERST_090221_08	2021-09-02	Phase2	NEGATIVE			2021-02-09T14:30:00.000+02:00	1178/1073	Nkolokoti 10	river	2021-02-09	Nkolokoti	-15.77	35.0779
ERST_090221_07	2021-09-02	Phase2	NEGATIVE			2021-02-09T12:57:00.000+02:00	1093	Nkolokoti 8	river	2021-02-09	Nkolokoti	-15.7738	35.0758
ERST_090321_01	2021-09-03	Phase2	NEGATIVE			2021-03-09T09:35:00.000+02:00	1086	Machinjiri 3	river	2021-03-09	Machinjiri	-15.7484	35.0844
ERST_090321_04	2021-09-03	Phase2	NEGATIVE			2021-03-09T10:30:00.000+02:00	1178/1073	Nkolokoti 10	river	2021-03-09	Nkolokoti	-15.77	35.0779
ERST_090321_02	2021-09-03	Phase2	NEGATIVE			2021-03-09T09:47:00.000+02:00	1096	Nkolokoti 4	river	2021-03-09	Nkolokoti	-15.7787	35.0741
ERST_090321_03	2021-09-03	Phase2	NEGATIVE			2021-03-09T10:12:00.000+02:00	1093	Nkolokoti 8	river	2021-03-09	Nkolokoti	-15.7738	35.0758
ERST_090421_03	2021-09-04	Phase2	NEGATIVE			2021-04-09T12:12:00.000+02:00	1076/944	Mbayani 1	river	2021-04-09	Mbayani	-15.7698	35.002
ERST_090421_02	2021-09-04	Phase2	NEGATIVE			2021-04-09T11:13:00.000+02:00	1138/916	Nancholi 1	river	2021-04-09	Nancholi	-15.8226	34.9841
ERST_090421_01	2021-09-04	Phase2	NEGATIVE			2021-04-09T10:45:00.000+02:00	1158	Nancholi 2	river	2021-04-09	Nancholi	-15.8243	34.9799
ERST_090621_29	2021-09-06	Phase2	NEGATIVE			2021-06-09T11:43:00.000+02:00	1041	Chilomoni 6	river	2021-06-09	Chilomoni	-15.8463	35.0946
ERST_090621_35	2021-09-06	Phase2	NEGATIVE			2021-06-09T14:22:00.000+02:00	1075	Chirimba 1	river	2021-06-09	Chirimba	-15.7419	35.024
ERST_090621_38	2021-09-06	Phase2	NEGATIVE			2021-06-09T14:37:00.000+02:00	1075	Chirimba 1	river	2021-06-09	Chirimba	-15.7419	35.024
ERST_090621_44	2021-09-06	Phase2	NEGATIVE			2021-06-09T15:23:00.000+02:00	1080	Chirimba 4	river	2021-06-09	Chirimba	-15.7292	35.0156
ERST_090621_47	2021-09-06	Phase2	NEGATIVE			2021-06-09T15:38:00.000+02:00	1077	Chirimba 5	river	2021-06-09	Chirimba	-15.7289	35.014
ERST_090621_41	2021-09-06	Phase2	NEGATIVE			2021-06-09T14:59:00.000+02:00	6	Machinjiri 6	river	2021-06-09	Machinjiri	-15.732	35.0463
ERST_090621_17	2021-09-06	Phase2	NEGATIVE			2021-06-09T09:28:00.000+02:00	2002/931	Manase Sewage Plant	sewage	2021-06-09	Manase Sewage Plant	-15.8086	34.9888
ERST_090621_20	2021-09-06	Phase2	NEGATIVE			2021-06-09T09:57:00.000+02:00	2002/931	Manase Sewage Plant	sewage	2021-06-09	Manase Sewage Plant	-15.8086	34.9888
ERST_090621_23	2021-09-06	Phase2	NEGATIVE			2021-06-09T10:11:00.000+02:00	2002/931	Manase Sewage Plant	sewage	2021-06-09	Manase Sewage Plant	-15.8086	34.9888
ERST_090621_32	2021-09-06	Phase2	NEGATIVE			2021-06-09T13:00:00.000+02:00	1076/944	Mbayani 1	river	2021-06-09	Mbayani	-15.7698	35.002
ERST_090621_05	2021-09-06	Phase2	NEGATIVE			2021-06-09T10:48:00.000+02:00	32	Mudi dam	river	2021-06-09	Mudi dam	-15.7949	35.0365
ERST_090621_02	2021-09-06	Phase2	NEGATIVE			2021-06-09T09:39:00.000+02:00	Ndirande 1	Ndirande 1	river	2021-06-09	Ndirande	-15.7761	35.0349
ERST_090621_04	2021-09-06	Phase2	NEGATIVE			2021-06-09T10:31:00.000+02:00	1024	Ndirande 6	river	2021-06-09	Ndirande	-15.784	35.0251
ERST_090621_01	2021-09-06	Phase2	NEGATIVE			2021-06-09T09:11:00.000+02:00	2	Ndirande 7	river	2021-06-09	Ndirande	-15.7674	35.0305
ERST_090621_03	2021-09-06	Phase2	NEGATIVE			2021-06-09T10:03:00.000+02:00	3	Ndirande 8	river	2021-06-09	Ndirande	-15.777	35.031
ERST_090621_26	2021-09-06	Phase2	NEGATIVE			2021-06-09T10:58:00.000+02:00	1120/1033	Soche 1	river	2021-06-09	Soche	-15.807	35.0114
ERST_090821_02	2021-09-08	Phase2	NEGATIVE			2021-08-09T09:11:00.000+02:00	2004/969	Chirimba Industrial 1	river	2021-08-09	Chirimba	-15.7305	35.0624
ERST_090821_01	2021-09-08	Phase2	NEGATIVE			2021-08-09T08:58:00.000+02:00	1011/961	Chirimba Industrial 2	river	2021-08-09	Chirimba	-15.7281	35.0525
ERST_090821_06	2021-09-08	Phase2	NEGATIVE			2021-08-09T11:06:00.000+02:00	1123/1090	Kwacha/Chinyonga	river	2021-08-09	Kwacha/Chinyonga	-15.8093	35.0411
ERST_090821_08	2021-09-08	Phase2	NEGATIVE			2021-08-09T13:11:00.000+02:00	1038/1028	Machinjiri 4	river	2021-08-09	Machinjiri	-15.7471	35.0849
ERST_090821_09	2021-09-08	Phase2	NEGATIVE			2021-08-09T13:49:00.000+02:00	1038/1024	Machinjiri 4	river	2021-08-09	Machinjiri	-15.7471	35.0849
ERST_090821_04	2021-09-08	Phase2	NEGATIVE			2021-08-09T09:51:00.000+02:00	1078/1109	Ndirande 4	river	2021-08-09	Ndirande	-15.7717	35.0447
ERST_090821_03	2021-09-08	Phase2	NEGATIVE			2021-08-09T09:22:00.000+02:00	1064/1015	Ndirande 5	river	2021-08-09	Ndirande	-15.759	35.0332
ERST_090821_07	2021-09-08	Phase2	NEGATIVE			2021-08-09T12:42:00.000+02:00	1102/1146	Nkolokoti 1	river	2021-08-09	Nkolokoti	-15.7847	35.0869
ERST_090821_10	2021-09-08	Phase2	NEGATIVE			2021-08-09T14:15:00.000+02:00	1086/1098	Nkolokoti 6	river	2021-08-09	Nkolokoti	-15.776	35.0754
ERST_090821_11	2021-09-08	Phase2	NEGATIVE			2021-08-09T14:38:00.000+02:00	1085/1092	Nkolokoti 7	river	2021-08-09	Nkolokoti	-15.7758	35.0793
ERST_091121_45	2021-09-11	Phase2	NEGATIVE			2021-11-09T10:51:00.000+02:00	1093/945	Chilomoni 11	river	2021-11-09	Chilomoni	-15.7797	34.9776
ERST_091121_44	2021-09-11	Phase2	NEGATIVE			2021-11-09T10:06:00.000+02:00	1053/929	Chilomoni 4	river	2021-11-09	Chilomoni	-15.7552	34.9809
ERST_091121_08	2021-09-11	Phase2	NEGATIVE			2021-11-09T12:54:00.000+02:00	1075	Chirimba 1	river	2021-11-09	Chirimba	-15.7419	35.024
ERST_091121_02	2021-09-11	Phase2	NEGATIVE			2021-11-09T09:29:00.000+02:00	1019/893	Chirimba 3	river	2021-11-09	Chirimba	-15.7353	35.0167
ERST_091121_03	2021-09-11	Phase2	NEGATIVE			2021-11-09T09:37:00.000+02:00	1019/893	Chirimba 3	river	2021-11-09	Chirimba	-15.7384	35.0211
ERST_091121_13	2021-09-11	Phase2	NEGATIVE			2021-11-09T14:39:00.000+02:00	1080	Chirimba 4	river	2021-11-09	Chirimba	-15.7292	35.0156
ERST_091121_12	2021-09-11	Phase2	NEGATIVE			2021-11-09T14:11:00.000+02:00	1077	Chirimba 5	river	2021-11-09	Chirimba	-15.7289	35.014
ERST_091121_41	2021-09-11	Phase2	NEGATIVE			2021-11-09T09:07:00.000+02:00	1033/864	Chirimba 9	river	2021-11-09	Chirimba	-15.7443	34.9993
ERST_091121_07	2021-09-11	Phase2	NEGATIVE			2021-11-09T11:02:00.000+02:00	1077/963	Mbayani 2	river	2021-11-09	Mbayani	-15.7712	35.0064
ERST_091121_04	2021-09-11	Phase2	NEGATIVE			2021-11-09T10:05:00.000+02:00	1054/912	Mbayani 7	river	2021-11-09	Mbayani	-15.7559	35.0032
ERST_091121_09	2021-09-11	Phase2	NEGATIVE			2021-11-09T13:05:00.000+02:00	2003/849	Michiru 1	river	2021-11-09	Michiru	-15.7413	34.9934
ERST_091121_10	2021-09-11	Phase2	NEGATIVE			2021-11-09T13:23:00.000+02:00	2003/849	Michiru 1	river	2021-11-09	Michiru	-15.7413	34.9934
ERST_091121_11	2021-09-11	Phase2	NEGATIVE			2021-11-09T14:01:00.000+02:00	2003/849	Michiru 1	river	2021-11-09	Michiru	-15.7413	34.9934
ERST_091121_42	2021-09-11	Phase2	NEGATIVE			2021-11-09T09:23:00.000+02:00	2003/849	Michiru 1	river	2021-11-09	Michiru	-15.7413	34.9934
ERST_091121_43	2021-09-11	Phase2	NEGATIVE			2021-11-09T09:33:00.000+02:00	1046	Michiru 4	river	2021-11-09	Michiru	-15.749	34.9871
ERST_091121_46	2021-09-11	Phase2	NEGATIVE			2021-11-09T12:52:00.000+02:00	32	Mudi dam	river	2021-11-09	Mudi dam	-15.7949	35.0365
ERST_091121_48	2021-09-11	Phase2	NEGATIVE			2021-11-09T13:28:00.000+02:00	Ndirande 1	Ndirande 1	river	2021-11-09	Ndirande	-15.7761	35.0349
ERST_091121_49	2021-09-11	Phase2	NEGATIVE			2021-11-09T13:53:00.000+02:00	Ndirande 1	Ndirande 1	river	2021-11-09	Ndirande	-15.7761	35.0349
ERST_091121_50	2021-09-11	Phase2	NEGATIVE			2021-11-09T14:13:00.000+02:00	Ndirande 1	Ndirande 1	river	2021-11-09	Ndirande	-15.7761	35.0349
ERST_091121_47	2021-09-11	Phase2	NEGATIVE			2021-11-09T13:08:00.000+02:00	1024	Ndirande 6	river	2021-11-09	Ndirande	-15.784	35.0251
ERST_100221_03	2021-10-02	Phase2	NEGATIVE			2021-02-10T12:49:00.000+02:00	2002/931	Manase Sewage Plant	sewage	2021-02-10	Manase Sewage Plant	-15.8086	34.9888
ERST_100221_05	2021-10-02	Phase2	NEGATIVE			2021-02-10T13:02:00.000+02:00	2002/931	Manase Sewage Plant	sewage	2021-02-10	Manase Sewage Plant	-15.8086	34.9888
ERST_100221_04	2021-10-02	Phase2	NEGATIVE			2021-02-10T10:41:00.000+02:00	1063	Mbayani 5	river	2021-02-10	Mbayani	-15.7596	35.0115
ERST_100221_01	2021-10-02	Phase2	NEGATIVE			2021-02-10T09:42:00.000+02:00	1024	Ndirande 6	river	2021-02-10	Ndirande	-15.784	35.0251
ERST_100221_02	2021-10-02	Phase2	NEGATIVE			2021-02-10T10:11:00.000+02:00	3	Ndirande 8	river	2021-02-10	Ndirande	-15.777	35.031
ERST_100221_07	2021-10-02	Phase2	NEGATIVE			2021-02-10T11:16:00.000+02:00	2001/1009	Victoria Bridge	river	2021-02-10	Victoria Bridge	-15.7938	35.0042
ERST_100521_30	2021-10-05	Phase2	NEGATIVE			2021-05-10T13:02:00.000+02:00	1033	Chilomoni 7	river	2021-05-10	Chilomoni	-15.7652	34.984
ERST_100521_31	2021-10-05	Phase2	NEGATIVE			2021-05-10T13:48:00.000+02:00	1019/893	Chirimba 3	river	2021-05-10	Chirimba	-15.7353	35.0167
ERST_100521_33	2021-10-05	Phase2	NEGATIVE			2021-05-10T14:59:00.000+02:00	1077	Chirimba 5	river	2021-05-10	Chirimba	-15.7289	35.014
ERST_100521_08	2021-10-05	Phase2	NEGATIVE			2021-05-10T14:25:00.000+02:00	1061	Chirimba 7	river	2021-05-10	Chirimba	-15.7532	35.0006
ERST_100521_09	2021-10-05	Phase2	NEGATIVE			2021-05-10T14:38:00.000+02:00	1177	Chirimba 8	river	2021-05-10	Chirimba	-15.7493	34.999
ERST_100521_10	2021-10-05	Phase2	NEGATIVE			2021-05-10T14:57:00.000+02:00	1177	Chirimba 8	river	2021-05-10	Chirimba	-15.7493	34.999
ERST_100521_03	2021-10-05	Phase2	NEGATIVE			2021-05-10T10:28:00.000+02:00	1116/971	Manase 1	river	2021-05-10	Manase	-15.8046	34.9935
ERST_100521_04	2021-10-05	Phase2	NEGATIVE			2021-05-10T10:52:00.000+02:00	1119/932	Manase 2	river	2021-05-10	Manase	-15.807	34.989
ERST_100521_02	2021-10-05	Phase2	NEGATIVE			2021-05-10T09:46:00.000+02:00	1127/951	Manase 4	river	2021-05-10	Manase	-15.8119	34.9909
ERST_100521_05	2021-10-05	Phase2	NEGATIVE			2021-05-10T11:18:00.000+02:00	2002/931	Manase Sewage Plant	sewage	2021-05-10	Manase Sewage Plant	-15.8086	34.9888
ERST_100521_07	2021-10-05	Phase2	NEGATIVE			2021-05-10T14:08:00.000+02:00	1063	Mbayani 5	river	2021-05-10	Mbayani	-15.7596	35.0115
ERST_100521_32	2021-10-05	Phase2	NEGATIVE			2021-05-10T14:19:00.000+02:00	1054/912	Mbayani 7	river	2021-05-10	Mbayani	-15.7559	35.0032
ERST_100521_01	2021-10-05	Phase2	NEGATIVE			2021-05-10T09:07:00.000+02:00	1138/916	Nancholi 1	river	2021-05-10	Nancholi	-15.8226	34.9841
ERST_100521_25	2021-10-05	Phase2	NEGATIVE			2021-05-10T09:16:00.000+02:00	1154/960	Nancholi 5	river	2021-05-10	Nancholi	-15.8317	34.9919
ERST_100521_29	2021-10-05	Phase2	NEGATIVE			2021-05-10T11:17:00.000+02:00	1120/1033	Soche 1	river	2021-05-10	Soche	-15.807	35.0114
ERST_100521_28	2021-10-05	Phase2	NEGATIVE			2021-05-10T10:45:00.000+02:00	1133/1006	Soche 3	river	2021-05-10	Soche	-15.8155	35.0095
ERST_100521_26	2021-10-05	Phase2	NEGATIVE			2021-05-10T09:46:00.000+02:00	1149/979	Soche 6	river	2021-05-10	Soche	-15.8279	34.9986
ERST_100521_06	2021-10-05	Phase2	NEGATIVE			2021-05-10T11:41:00.000+02:00	2001/1009	Victoria Bridge	river	2021-05-10	Victoria Bridge	-15.7938	35.0042
ERST_100521_27	2021-10-05	Phase2	NEGATIVE			2021-05-10T10:10:00.000+02:00	1144/1017	Zingwangwa 1	river	2021-05-10	Zingwangwa	-15.8262	35.0081
ERST_100621_01	2021-10-06	Phase2	NEGATIVE			2021-06-10T10:00:00.000+02:00	5	Michiru 6	river	2021-06-10	Michiru	-15.7315	34.9982
ERST_100821_08	2021-10-08	Phase2	NEGATIVE			2021-08-10T14:21:00.000+02:00	28	Naperi 2	river	2021-08-10	Naperi	-15.8084	35.0161
ERST_100821_01	2021-10-08	Phase2	NEGATIVE			2021-08-10T09:23:00.000+02:00	11	North 1	river	2021-08-10	North	-15.6955	34.9916
ERST_100821_02	2021-10-08	Phase2	NEGATIVE			2021-08-10T09:41:00.000+02:00	10	North 2	river	2021-08-10	North	-15.7037	35.0047
ERST_100821_03	2021-10-08	Phase2	NEGATIVE			2021-08-10T10:10:00.000+02:00	14	North 3	river	2021-08-10	North	-15.6993	35.0373
ERST_100821_04	2021-10-08	Phase2	NEGATIVE			2021-08-10T10:25:00.000+02:00	12	North 4	river	2021-08-10	North	-15.7062	35.0428
ERST_100821_07	2021-10-08	Phase2	NEGATIVE			2021-08-10T14:09:00.000+02:00	1173	Soche 2	river	2021-08-10	Soche	-15.8125	35.0146
ERST_100821_05	2021-10-08	Phase2	NEGATIVE			2021-08-10T11:15:00.000+02:00	1133/1006	Soche 3	river	2021-08-10	Soche	-15.8155	35.0095
ERST_100821_06	2021-10-08	Phase2	NEGATIVE			2021-08-10T13:49:00.000+02:00	1133/1006	Soche 3	river	2021-08-10	Soche	-15.8155	35.0095
ERST_110121_06	2021-11-01	Phase2	NEGATIVE			2021-01-12T11:08:00.000+02:00	1038	Chilomoni 1	river	2021-01-11	Chilomoni	-15.7591	34.9874
ERST_110121_05	2021-11-01	Phase2	NEGATIVE			2021-01-12T10:20:00.000+02:00	1034	Chilomoni 2	river	2021-01-11	Chilomoni	-15.7605	34.9865
ERST_110121_04	2021-11-01	Phase2	NEGATIVE			2021-01-12T09:47:00.000+02:00	1053/929	Chilomoni 4	river	2021-01-11	Chilomoni	-15.7552	34.9809
ERST_110121_03	2021-11-01	Phase2	NEGATIVE			2021-01-11T14:21:00.000+02:00	1042	Chilomoni 5	river	2021-01-11	Chilomoni	-15.7575	34.9796
ERST_110121_02	2021-11-01	Phase2	NEGATIVE			2021-01-11T12:37:00.000+02:00	1041	Chilomoni 6	river	2021-01-11	Chilomoni	-15.8463	35.0946
ERST_110121_07	2021-11-01	Phase2	NEGATIVE			2021-01-12T12:53:00.000+02:00	1033	Chilomoni 7	river	2021-01-11	Chilomoni	-15.7652	34.984
ERST_110521_38	2021-11-05	Phase2	NEGATIVE			2021-05-11T15:29:00.000+02:00	1093/945	Chilomoni 11	river	2021-05-11	Chilomoni	-15.7797	34.9776
ERST_110521_10	2021-11-05	Phase2	NEGATIVE			2021-05-11T14:23:00.000+02:00	1034	Chilomoni 2	river	2021-05-11	Chilomoni	-15.7605	34.9865
ERST_110521_21	2021-11-05	Phase2	NEGATIVE			2021-05-11T14:51:00.000+02:00	1042	Chilomoni 5	river	2021-05-11	Chilomoni	-15.7575	34.9796
ERST_110521_09	2021-11-05	Phase2	NEGATIVE			2021-05-11T13:54:00.000+02:00	1033	Chilomoni 7	river	2021-05-11	Chilomoni	-15.7652	34.984
ERST_110521_01	2021-11-05	Phase2	NEGATIVE			2021-05-11T08:52:00.000+02:00	1075	Chirimba 1	river	2021-05-11	Chirimba	-15.7419	35.024
ERST_110521_02	2021-11-05	Phase2	NEGATIVE			2021-05-11T09:01:00.000+02:00	1075	Chirimba 1	river	2021-05-11	Chirimba	-15.7419	35.024
ERST_110521_03	2021-11-05	Phase2	NEGATIVE			2021-05-11T09:29:00.000+02:00	1024/904	Chirimba 2	river	2021-05-11	Chirimba	-15.7384	35.0211
ERST_110521_35	2021-11-05	Phase2	NEGATIVE			2021-05-11T13:43:00.000+02:00	1030/877	Chirimba 6	river	2021-05-11	Chirimba	-15.743	35.0032
ERST_110521_37	2021-11-05	Phase2	NEGATIVE			2021-05-11T14:52:00.000+02:00	1033/864	Chirimba 9	river	2021-05-11	Chirimba	-15.7443	34.9993
ERST_110521_08	2021-11-05	Phase2	NEGATIVE			2021-05-11T11:43:00.000+02:00	1076/944	Mbayani 1	river	2021-05-11	Mbayani	-15.7698	35.002
ERST_110521_07	2021-11-05	Phase2	NEGATIVE			2021-05-11T11:14:00.000+02:00	1077/963	Mbayani 2	river	2021-05-11	Mbayani	-15.7712	35.0064
ERST_110521_05	2021-11-05	Phase2	NEGATIVE			2021-05-11T10:41:00.000+02:00	1067/961	Mbayani 4	river	2021-05-11	Mbayani	-15.7609	35.0129
ERST_110521_04	2021-11-05	Phase2	NEGATIVE			2021-05-11T10:07:00.000+02:00	1060/929	Mbayani 6	river	2021-05-11	Mbayani	-15.7569	35.008
ERST_110521_36	2021-11-05	Phase2	NEGATIVE			2021-05-11T14:24:00.000+02:00	2003/849	Michiru 1	river	2021-05-11	Michiru	-15.7413	34.9934
ERST_110821_06	2021-11-08	Phase2	NEGATIVE			2021-08-11T12:10:00.000+02:00	1083	Machinjiri 5	river	2021-08-11	Machinjiri	-15.7421	35.0833
ERST_110821_01	2021-11-08	Phase2	NEGATIVE			2021-08-11T08:55:00.000+02:00	2002/931	Manase Sewage Plant	sewage	2021-08-11	Manase Sewage Plant	-15.8086	34.9888
ERST_110821_02	2021-11-08	Phase2	NEGATIVE			2021-08-11T09:18:00.000+02:00	2002/931	Manase Sewage Plant	sewage	2021-08-11	Manase Sewage Plant	-15.8086	34.9888
ERST_110821_03	2021-11-08	Phase2	NEGATIVE			2021-08-11T09:32:00.000+02:00	2002/931	Manase Sewage Plant	sewage	2021-08-11	Manase Sewage Plant	-15.8086	34.9888
ERST_110821_05	2021-11-08	Phase2	NEGATIVE			2021-08-11T11:50:00.000+02:00	7	Nkolokoti 11	river	2021-08-11	Nkolokoti	-15.7357	35.0816
ERST_111021_64	2021-11-10	Phase2	NEGATIVE			2021-10-11T13:04:00.000+02:00	1038	Chilomoni 1	river	2021-10-11	Chilomoni	-15.7591	34.9874
ERST_111021_63	2021-11-10	Phase2	NEGATIVE			2021-10-11T12:40:00.000+02:00	1042	Chilomoni 5	river	2021-10-11	Chilomoni	-15.7575	34.9796
ERST_111021_62	2021-11-10	Phase2	NEGATIVE			2021-10-11T11:39:00.000+02:00	1041	Chilomoni 6	river	2021-10-11	Chilomoni	-15.759	34.9782
ERST_111021_66	2021-11-10	Phase2	NEGATIVE			2021-10-11T13:26:00.000+02:00	1033	Chilomoni 7	river	2021-10-11	Chilomoni	-15.7652	34.984
ERST_111021_09	2021-11-10	Phase2	NEGATIVE			2021-10-11T13:41:00.000+02:00	1177	Chirimba 8	river	2021-10-11	Chirimba	-15.7493	34.999
ERST_111021_04	2021-11-10	Phase2	NEGATIVE			2021-10-11T10:23:00.000+02:00	1116/971	Manase 1	river	2021-10-11	Manase	-15.8046	34.9935
ERST_111021_03	2021-11-10	Phase2	NEGATIVE			2021-10-11T10:09:00.000+02:00	2002/931	Manase Sewage Plant	sewage	2021-10-11	Manase Sewage Plant	-15.8086	34.9888
ERST_111021_47	2021-11-10	Phase2	NEGATIVE			2021-10-11T09:30:00.000+02:00	1046/878	Michiru 5	river	2021-10-11	Michiru	-15.7518	34.9907
ERST_111021_06	2021-11-10	Phase2	NEGATIVE			2021-10-11T11:04:00.000+02:00	28	Naperi 2	river	2021-10-11	Naperi	-15.8084	35.0161
ERST_111021_50	2021-11-10	Phase2	NEGATIVE			2021-10-11T10:05:00.000+02:00	1149/979	Soche 6	river	2021-10-11	Soche	-15.8279	34.9986
ERST_111021_53	2021-11-10	Phase2	NEGATIVE			2021-10-11T09:18:00.000+02:00	1103/1039	Waterboard 2	lagoon	2021-10-11	Waterboard	-15.7893	35.0188
ERST_120421_03	2021-12-04	Phase2	NEGATIVE			2021-04-12T11:22:00.000+02:00	1116/971	Manase 1	river	2021-04-12	Manase	-15.8046	34.9935
ERST_120421_05	2021-12-04	Phase2	NEGATIVE			2021-04-12T12:18:00.000+02:00	1116/971	Manase 1	river	2021-04-12	Manase	-15.8046	34.9935
ERST_120421_07	2021-12-04	Phase2	NEGATIVE			2021-04-12T10:33:00.000+02:00	1116/971	Manase 1	river	2021-04-12	Manase	-15.8046	34.9935
ERST_120421_04	2021-12-04	Phase2	NEGATIVE			2021-04-12T11:47:00.000+02:00	1119/932	Manase 2	river	2021-04-12	Manase	-15.807	34.989
ERST_120421_02	2021-12-04	Phase2	NEGATIVE			2021-04-12T10:52:00.000+02:00	1127/951	Manase 4	river	2021-04-12	Manase	-15.8119	34.9909
ERST_120421_09	2021-12-04	Phase2	NEGATIVE			2021-04-12T14:06:00.000+02:00	2002/931	Manase Sewage Plant	sewage	2021-04-12	Manase Sewage Plant	-15.8086	34.9888
ERST_120421_01	2021-12-04	Phase2	NEGATIVE			2021-04-12T10:18:00.000+02:00	1138/916	Nancholi 1	river	2021-04-12	Nancholi	-15.8226	34.9841
ERST_120421_08	2021-12-04	Phase2	NEGATIVE			2021-04-12T13:27:00.000+02:00	1154/960	Nancholi 5	river	2021-04-12	Nancholi	-15.8317	34.9919
ERST_120421_12	2021-12-04	Phase2	NEGATIVE			2021-04-12T15:25:00.000+02:00	1120/1033	Soche 1	river	2021-04-12	Soche	-15.807	35.0114
ERST_120421_11	2021-12-04	Phase2	NEGATIVE			2021-04-12T15:00:00.000+02:00	2001/1009	Victoria Bridge	river	2021-04-12	Victoria Bridge	-15.7938	35.0042
ERST_120421_10	2021-12-04	Phase2	NEGATIVE			2021-04-12T14:26:00.000+02:00	1144/1017	Zingwangwa 1	river	2021-04-12	Zingwangwa	-15.8262	35.0081
ERST_120521_01	2021-12-05	Phase2	NEGATIVE			2021-05-12T09:10:00.000+02:00	1041	Chilomoni 6	river	2021-05-12	Chilomoni	-15.8463	35.0946
ERST_120521_10	2021-12-05	Phase2	NEGATIVE			2021-05-12T09:04:00.000+02:00	1024	Ndirande 6	river	2021-05-12	Ndirande	-15.784	35.0251
ERST_120521_16	2021-12-05	Phase2	NEGATIVE			2021-05-12T10:01:00.000+02:00	2	Ndirande 7	river	2021-05-12	Ndirande	-15.7674	35.0305
ERST_120521_13	2021-12-05	Phase2	NEGATIVE			2021-05-12T09:27:00.000+02:00	3	Ndirande 8	river	2021-05-12	Ndirande	-15.777	35.031
ERST_120721_38	2021-12-07	Phase2	NEGATIVE			2021-07-12T09:48:00.000+02:00	2004/969	Chirimba Industrial 1	river	2021-07-12	Chirimba	-15.7305	35.0624
ERST_120721_37	2021-12-07	Phase2	NEGATIVE			2021-07-12T09:22:00.000+02:00	1011/961	Chirimba Industrial 2	river	2021-07-12	Chirimba	-15.7281	35.0525
ERST_120721_45	2021-12-07	Phase2	NEGATIVE			2021-07-12T15:22:00.000+02:00	1090	Machinjiri 2	river	2021-07-12	Machinjiri	-15.753	35.0827
ERST_120721_02	2021-12-07	Phase2	NEGATIVE			2021-07-12T09:51:00.000+02:00	1038/1028	Machinjiri 4	river	2021-07-12	Machinjiri	-15.7471	35.0849
ERST_120721_46	2021-12-07	Phase2	NEGATIVE			2021-07-12T15:40:00.000+02:00	1083	Machinjiri 5	river	2021-07-12	Machinjiri	-15.7421	35.0833
ERST_120721_07	2021-12-07	Phase2	NEGATIVE			2021-07-12T14:42:00.000+02:00	1077/963	Mbayani 2	river	2021-07-12	Mbayani	-15.7712	35.0064
ERST_120721_41	2021-12-07	Phase2	NEGATIVE			2021-07-12T11:23:00.000+02:00	1078/1109	Ndirande 4	river	2021-07-12	Ndirande	-15.7717	35.0447
ERST_120721_03	2021-12-07	Phase2	NEGATIVE			2021-07-12T10:54:00.000+02:00	1178/1073	Nkolokoti 10	river	2021-07-12	Nkolokoti	-15.77	35.0779
ERST_120721_47	2021-12-07	Phase2	NEGATIVE			2021-07-12T15:56:00.000+02:00	7	Nkolokoti 11	river	2021-07-12	Nkolokoti	-15.7357	35.0816
ERST_120721_43	2021-12-07	Phase2	NEGATIVE			2021-07-12T14:05:00.000+02:00	1098	Nkolokoti 3	river	2021-07-12	Nkolokoti	-15.7824	35.0739
ERST_120721_04	2021-12-07	Phase2	NEGATIVE			2021-07-12T11:38:00.000+02:00	1096	Nkolokoti 4	river	2021-07-12	Nkolokoti	-15.7787	35.0741
ERST_120721_01	2021-12-07	Phase2	NEGATIVE			2021-07-12T09:32:00.000+02:00	1086/1098	Nkolokoti 6	river	2021-07-12	Nkolokoti	-15.776	35.0754
ERST_120721_44	2021-12-07	Phase2	NEGATIVE			2021-07-12T14:44:00.000+02:00	1086/1098	Nkolokoti 6	river	2021-07-12	Nkolokoti	-15.776	35.0754
ERST_020522_31	2022-02-05	Phase2	NEGATIVE			2022-05-02T15:00:00.000+02:00	1135	Chigumula 7	river	2022-05-02	Chigumula	-15.8463	35.0979
ERST_020522_08	2022-02-05	Phase2	NEGATIVE			2022-05-02T11:16:00.000+02:00	1053/929	Chilomoni 4	river	2022-05-02	Chilomoni	-15.7552	34.9809
ERST_020522_07	2022-02-05	Phase2	NEGATIVE			2022-05-02T10:41:00.000+02:00	1042	Chilomoni 5	river	2022-05-02	Chilomoni	-15.7575	34.9796
ERST_020522_06	2022-02-05	Phase2	NEGATIVE			2022-05-02T10:10:00.000+02:00	1041	Chilomoni 6	river	2022-05-02	Chilomoni	-15.759	34.9782
ERST_020522_09	2022-02-05	Phase2	NEGATIVE			2022-05-02T11:45:00.000+02:00	1033	Chilomoni 7	river	2022-05-02	Chilomoni	-15.7652	34.984
ERST_020522_25	2022-02-05	Phase2	NEGATIVE			2022-05-02T10:14:00.000+02:00	1024904	Chirimba 2	river	2022-05-02	Chirimba	-15.7384	35.0211
ERST_020522_24	2022-02-05	Phase2	NEGATIVE			2022-05-02T09:55:00.000+02:00	1019893	Chirimba 3	river	2022-05-02	Chirimba	-15.7353	35.0167
ERST_020522_04	2022-02-05	Phase2	NEGATIVE			2022-05-02T09:36:00.000+02:00	1119/932	Manase 2	river	2022-05-02	Manase	-15.807	34.989
ERST_020522_01	2022-02-05	Phase2	NEGATIVE			2022-05-02T08:43:00.000+02:00	1127/951	Manase 4	river	2022-05-02	Manase	-15.8119	34.9909
ERST_020522_02	2022-02-05	Phase2	NEGATIVE			2022-05-02T09:07:00.000+02:00	2002/931	Manase sewage plant	sewage	2022-05-02	Manase Sewage Plant	-15.8086	34.9888
ERST_020522_29	2022-02-05	Phase2	NEGATIVE			2022-05-02T11:57:00.000+02:00	1077963	Mbayani 2	river	2022-05-02	Mbayani	-15.7712	35.0064
ERST_020522_27	2022-02-05	Phase2	NEGATIVE			2022-05-02T11:08:00.000+02:00	1067961	Mbayani 4	river	2022-05-02	Mbayani	-15.7609	35.0129
ERST_020522_28	2022-02-05	Phase2	NEGATIVE			2022-05-02T11:31:00.000+02:00	1060929	Mbayani 6	river	2022-05-02	Mbayani	-15.7569	35.008
ERST_020522_23	2022-02-05	Phase2	NEGATIVE			2022-05-02T09:31:00.000+02:00	1076944	Mbayani 7	river	2022-05-02	Mbayani	-15.7559	35.0032
ERST_020522_26	2022-02-05	Phase2	NEGATIVE			2022-05-02T10:40:00.000+02:00	1054912	Mbayani 7	river	2022-05-02	Mbayani	-15.7559	35.0032
ERST_030522_23	2022-03-05	Phase2	NEGATIVE			2022-05-03T10:17:00.000+02:00	1144	Chigumula 1	river	2022-05-03	Chigumula	-15.8449	35.0742
ERST_020522_30	2022-03-05	Phase2	NEGATIVE			2022-05-02T14:04:00.000+02:00	1138	Chigumula 3	river	2022-05-02	Chigumula	-15.8464	35.0821
ERST_030522_21	2022-03-05	Phase2	NEGATIVE			2022-05-03T09:16:00.000+02:00	1139	Chigumula 5	river	2022-05-03	Chigumula	-15.8491	35.081
ERST_030522_02	2022-03-05	Phase2	NEGATIVE			2022-05-03T09:40:00.000+02:00	1033/864	Chirimba 9	river	2022-05-03	Chirimba	-15.7443	34.9993
ERST_030522_05	2022-03-05	Phase2	NEGATIVE			2022-05-03T10:26:00.000+02:00	9	Golf course	river/sewage	2022-05-03	Golf Course	-15.7922	34.9976
ERST_030522_14	2022-03-05	Phase2	NEGATIVE			2022-05-03T10:59:00.000+02:00	18	Manase 5	river	2022-05-03	Manase	-15.802	34.9876
ERST_030522_28	2022-03-05	Phase2	NEGATIVE			2022-05-03T13:01:00.000+02:00	2002/931	Manase Sewage Plant	sewage	2022-05-03	Manase Sewage Plant	-15.8086	34.9888
ERST_030522_04	2022-03-05	Phase2	NEGATIVE			2022-05-03T10:04:00.000+02:00	2003/849	Michiru 1	river	2022-05-03	Michiru	-15.7413	34.9934
ERST_030522_03	2022-03-05	Phase2	NEGATIVE			2022-05-03T09:56:00.000+02:00	1046/878	Michiru 5	river	2022-05-03	Michiru	-15.7518	34.9907
ERST_030522_06	2022-03-05	Phase2	NEGATIVE			2022-05-03T10:42:00.000+02:00	8	Mount pleasant	river	2022-05-03	Mount Pleasant	-15.7957	35.0093
ERST_030522_09	2022-03-05	Phase2	NEGATIVE			2022-05-03T11:23:00.000+02:00	31	Naperi 1	river	2022-05-03	Naperi	-15.8058	35.0236
ERST_030522_37	2022-03-05	Phase2	NEGATIVE			2022-05-03T15:15:00.000+02:00	28	Naperi 2	river	2022-05-03	Naperi	-15.8084	35.0161
ERST_030522_08	2022-03-05	Phase2	NEGATIVE			2022-05-03T11:13:00.000+02:00	23	Naperi 3	river	2022-05-03	Naperi	-15.8079	35.0045
ERST_030522_24	2022-03-05	Phase2	NEGATIVE			2022-05-03T11:08:00.000+02:00	1083/1095	Ndirande 2	river	2022-05-03	Ndirande	-15.7743	35.0407
ERST_030522_26	2022-03-05	Phase2	NEGATIVE			2022-05-03T12:02:00.000+02:00	1064/1015	Ndirande 5	river	2022-05-03	Ndirande	-15.759	35.0332
ERST_030522_34	2022-03-05	Phase2	NEGATIVE			2022-05-03T14:24:00.000+02:00	1166	Soche 4	river	2022-05-03	Soche	-15.8197	35.0053
ERST_020522_05	2022-03-05	Phase2	NEGATIVE			2022-05-02T09:54:00.000+02:00	2001/1009	Victoria Bridge	river	2022-05-02	Victoria Bridge	-15.7938	35.0042
ERST_030522_27	2022-03-05	Phase2	NEGATIVE			2022-05-03T12:29:00.000+02:00	1103/1039	Waterboard 2	lagoon	2022-05-03	Waterboard	-15.7893	35.0188
ERST_030522_35	2022-03-05	Phase2	NEGATIVE							2022-05-03
ERST_090522_03	2022-09-05	Phase2	NEGATIVE			2022-05-09T09:55:00.000+02:00	1150/1099	Bangwe 3	river	2022-05-09	Bangwe	-15.8282	35.0859
ERST_090522_35	2022-09-05	Phase2	NEGATIVE			2022-05-09T13:16:00.000+02:00	1122/1072	Bangwe 8	river	2022-05-09	Bangwe	-15.8073	35.1007
ERST_090522_15	2022-09-05	Phase2	NEGATIVE			2022-05-09T13:49:00.000+02:00	1077	Chirimba 5	river	2022-05-09	Chirimba	-15.7289	35.014
ERST_090522_13	2022-09-05	Phase2	NEGATIVE			2022-05-09T13:00:00.000+02:00	1177	Chirimba 8	river	2022-05-09	Chirimba	-15.7493	34.999
ERST_090522_23	2022-09-05	Phase2	NEGATIVE			2022-05-09T09:40:00.000+02:00	1078	Chirimba industrial 3	river	2022-05-09	Chirimba	-15.7303	35.0521
ERST_090522_07	2022-09-05	Phase2	NEGATIVE			2022-05-09T10:20:00.000+02:00	1123/1090	Kwacha roundabout	river	2022-05-09	Golf Course	-15.7922	34.9976
ERST_090522_25	2022-09-05	Phase2	NEGATIVE			2022-05-09T10:07:00.000+02:00	1083	Machinjiri 5	river	2022-05-09	Machinjiri	-15.7421	35.0833
ERST_090522_21	2022-09-05	Phase2	NEGATIVE			2022-05-09T09:29:00.000+02:00	6	Machinjiri 6	river	2022-05-09	Machinjiri	-15.732	35.0463
ERST_090522_09	2022-09-05	Phase2	NEGATIVE			2022-05-09T10:41:00.000+02:00	2002/931	Manase sewage plant	sewage	2022-05-09	Manase Sewage Plant	-15.8086	34.9888
ERST_090522_11	2022-09-05	Phase2	NEGATIVE			2022-05-09T12:26:00.000+02:00	1063	Mbayani 5	river	2022-05-09	Mbayani	-15.7596	35.0115
ERST_090522_17	2022-09-05	Phase2	NEGATIVE			2022-05-09T14:25:00.000+02:00	5	Michiru 6	river	2022-05-09	Michiru	-15.7315	34.9982
ERST_090522_30	2022-09-05	Phase2	NEGATIVE			2022-05-09T11:18:00.000+02:00	1102/1146	Nkolokoti 1	river	2022-05-09	Nkolokoti	-15.7847	35.0869
ERST_100522_19	2022-10-05	Phase2	NEGATIVE			2022-05-10T13:39:00.000+02:00	1132	Bangwe 2	river	2022-05-10	Bangwe	-15.8323	35.0831
ERST_100522_12	2022-10-05	Phase2	NEGATIVE			2022-05-10T12:02:00.000+02:00	1127	Bangwe 4	river	2022-05-10	Bangwe	-15.8245	35.0855
ERST_100522_16	2022-10-05	Phase2	NEGATIVE			2022-05-10T12:28:00.000+02:00	1120	Bangwe 7	river	2022-05-10	Bangwe	-15.8124	35.0963
ERST_100522_24	2022-10-05	Phase2	NEGATIVE			2022-05-10T09:20:00.000+02:00	2009/969	Chirimba industrial 1	river	2022-05-10	Chirimba	-15.7305	35.0624
ERST_100522_22	2022-10-05	Phase2	NEGATIVE			2022-05-10T08:54:00.000+02:00	1011/961	Chirimba industrial 2	river	2022-05-10	Chirimba	-15.7281	35.0525
ERST_100522_28	2022-10-05	Phase2	NEGATIVE			2022-05-10T10:10:00.000+02:00	1059/1039	Machinjiri 1	river	2022-05-10
ERST_100522_29	2022-10-05	Phase2	NEGATIVE			2022-05-10T10:10:00.000+02:00	1059/1039	Machinjiri 1	river	2022-05-10
ERST_100522_34	2022-10-05	Phase2	NEGATIVE			2022-05-10T12:12:00.000+02:00	32	Mudi Dam	river	2022-05-10	Mudi dam	-15.7949	35.0365
ERST_100522_11	2022-10-05	Phase2	NEGATIVE			2022-05-10T10:13:00.000+02:00	1138/916	Nancholi 1	river	2022-05-10	Nancholi	-15.8226	34.9841
ERST_100522_09	2022-10-05	Phase2	NEGATIVE			2022-05-10T09:59:00.000+02:00	1154/960	Nancholi 5	river	2022-05-10	Nancholi	-15.8317	34.9919
ERST_100522_38	2022-10-05	Phase2	NEGATIVE			2022-05-10T12:52:00.000+02:00	Ndirande 1	Ndirande 1	river	2022-05-10	Ndirande	-15.7761	35.0349
ERST_100522_36	2022-10-05	Phase2	NEGATIVE			2022-05-10T12:33:00.000+02:00	1024	Ndirande 6	river	2022-05-10	Ndirande	-15.784	35.0251
ERST_100522_40	2022-10-05	Phase2	NEGATIVE			2022-05-10T13:08:00.000+02:00	2	Ndirande 7	river	2022-05-10	Ndirande	-15.7674	35.0305
ERST_100522_30	2022-10-05	Phase2	NEGATIVE			2022-05-10T10:38:00.000+02:00	1178/1073	Nkolokoti 10	river	2022-05-10	Nkolokoti	-15.77	35.0779
ERST_100522_01	2022-10-05	Phase2	NEGATIVE			2022-05-10T08:45:00.000+02:00	1120/1033	Soche 1	river	2022-05-10	Soche	-15.807	35.0114
ERST_100522_03	2022-10-05	Phase2	NEGATIVE			2022-05-10T09:02:00.000+02:00	1133/1006	Soche 3	river	2022-05-10	Soche	-15.8155	35.0095
ERST_100522_07	2022-10-05	Phase2	NEGATIVE			2022-05-10T09:44:00.000+02:00	1149/979	Soche 6	river	2022-05-10	Soche	-15.8279	34.9986
ERST_100522_05	2022-10-05	Phase2	NEGATIVE			2022-05-10T09:16:00.000+02:00	1144/1017	Zingwangwa 1	river	2022-05-10	Zingwangwa	-15.8262	35.0081
ERST_011221_01	01/12/21	Phase2	NEGATIVE			2021-12-01T08:47:00.000+02:00	1119/932	Manase 2	river	2021-12-01	Manase	-15.807	34.989
ERST_011221_02	01/12/21	Phase2	NEGATIVE			2021-12-01T09:05:00.000+02:00	2002/931	Manase Sewage Plant	sewage	2021-12-01	Manase Sewage Plant	-15.8086	34.9888
ERST_011221_03	01/12/21	Phase2	NEGATIVE			2021-12-01T09:21:00.000+02:00	2002/931	Manase Sewage Plant	sewage	2021-12-01	Manase Sewage Plant	-15.8086	34.9888
ERST_030122_09	03/01/22	Phase2	NEGATIVE			2022-01-03T11:10:00.000+02:00	1123/1090	Kwacha/Chinyonga	river	2022-01-03	Kwacha/Chinyonga	-15.8093	35.0411
ERST_030122_01	03/01/22	Phase2	NEGATIVE			2022-01-03T09:04:00.000+02:00	2002/931	Manase Sewage Plant	sewage	2022-01-03	Manase Sewage Plant	-15.8086	34.9888
ERST_030122_02	03/01/22	Phase2	NEGATIVE			2022-01-03T09:20:00.000+02:00	2002/931	Manase Sewage Plant	sewage	2022-01-03	Manase Sewage Plant	-15.8086	34.9888
ERST_030122_03	03/01/22	Phase2	NEGATIVE			2022-01-03T09:28:00.000+02:00	2002/931	Manase Sewage Plant	sewage	2022-01-03	Manase Sewage Plant	-15.8086	34.9888
ERST_030122_08	03/01/22	Phase2	NEGATIVE			2022-01-03T10:49:00.000+02:00	31	Naperi 1	river	2022-01-03	Naperi	-15.8058	35.0236
ERST_030122_13	03/01/22	Phase2	NEGATIVE			2022-01-03T12:32:00.000+02:00	Ndirande 1	Ndirande 1	river	2022-01-03	Ndirande	-15.7761	35.0349
ERST_030122_12	03/01/22	Phase2	NEGATIVE			2022-01-03T12:14:00.000+02:00	1083/1095	Ndirande 2	river	2022-01-03	Ndirande	-15.7743	35.0407
ERST_030122_14	03/01/22	Phase2	NEGATIVE			2022-01-03T12:57:00.000+02:00	X	Ndirande 5	river	2022-01-03	Ndirande	-15.759	35.0332
ERST_030122_07	03/01/22	Phase2	NEGATIVE			2022-01-03T10:36:00.000+02:00	1098	Nkolokoti 3	river	2022-01-03	Nkolokoti	-15.7824	35.0739
ERST_030122_05	03/01/22	Phase2	NEGATIVE			2022-01-03T10:18:00.000+02:00	1120/1033	Soche 1	river	2022-01-03	Soche	-15.807	35.0114
ERST_030122_06	03/01/22	Phase2	NEGATIVE			2022-01-03T10:25:00.000+02:00	1120/1033	Soche 1	river	2022-01-03	Soche	-15.807	35.0114
ERST_030122_10	03/01/22	Phase2	NEGATIVE			2022-01-03T11:32:00.000+02:00	2001/1009	Victoria Bridge	river	2022-01-03	Victoria Bridge	-15.7938	35.0042
ERST_040122_02	04/01/22	Phase2	NEGATIVE			2022-01-04T10:31:00.000+02:00	2002/931	Manase Sewage Plant	sewage	2022-01-04	Manase Sewage Plant	-15.8086	34.9888
ERST_040122_03	04/01/22	Phase2	NEGATIVE			2022-01-04T10:36:00.000+02:00	2002/931	Manase Sewage Plant	sewage	2022-01-04	Manase Sewage Plant	-15.8086	34.9888
ERST_040122_04	04/01/22	Phase2	NEGATIVE			2022-01-04T10:45:00.000+02:00	2002/931	Manase Sewage Plant	sewage	2022-01-04	Manase Sewage Plant	-15.8086	34.9888
ERST_040122_11	04/01/22	Phase2	NEGATIVE			2022-01-04T12:31:00.000+02:00	32	Mudi dam	river	2022-01-04	Mudi dam	-15.7949	35.0365
ERST_040122_06	04/01/22	Phase2	NEGATIVE			2022-01-04T11:38:00.000+02:00	X	Naperi 3	river	2022-01-04	Naperi	-15.8079	35.0045
ERST_040122_13	04/01/22	Phase2	NEGATIVE			2022-01-04T13:07:00.000+02:00	Ndirande 1	Ndirande 1	river	2022-01-04	Ndirande	-15.7761	35.0349
ERST_040122_12	04/01/22	Phase2	NEGATIVE			2022-01-04T12:50:00.000+02:00	1083/1095	Ndirande 2	river	2022-01-04	Ndirande	-15.7743	35.0407
ERST_040122_14	04/01/22	Phase2	NEGATIVE			2022-01-04T13:28:00.000+02:00	1064/1015	Ndirande 5	river	2022-01-04	Ndirande	-15.759	35.0332
ERST_040122_07	04/01/22	Phase2	NEGATIVE			2022-01-04T11:48:00.000+02:00	1120/1033	Soche 1	river	2022-01-04	Soche	-15.807	35.0114
ERST_040122_08	04/01/22	Phase2	NEGATIVE			2022-01-04T11:57:00.000+02:00	1120/1033	Soche 1	river	2022-01-04	Soche	-15.807	35.0114
ERST_040122_09	04/01/22	Phase2	NEGATIVE			2022-01-04T12:07:00.000+02:00	1120/1033	Soche 1	river	2022-01-04	Soche	-15.807	35.0114
ERST_040122_05	04/01/22	Phase2	NEGATIVE			2022-01-04T11:22:00.000+02:00	1149/979	Soche 6	river	2022-01-04	Soche	-15.8279	34.9986
ERST_040122_01	04/01/22	Phase2	NEGATIVE			2022-01-04T10:11:00.000+02:00	2001/1009	Victoria Bridge	river	2022-01-04	Victoria Bridge	-15.7938	35.0042
ERST_050122_10	05/01/22	Phase2	NEGATIVE			2022-01-05T11:53:00.000+02:00	1093/945	Chilomoni 11	river	2022-01-05	Chilomoni	-15.7797	34.9776
ERST_050122_09	05/01/22	Phase2	NEGATIVE			2022-01-05T11:21:00.000+02:00	1053/929	Chilomoni 4	river	2022-01-05	Chilomoni	-15.7552	34.9809
ERST_050122_05	05/01/22	Phase2	NEGATIVE			2022-01-05T09:56:00.000+02:00	1024/904	Chirimba 2	river	2022-01-05	Chirimba	-15.7384	35.0211
ERST_050122_04	05/01/22	Phase2	NEGATIVE			2022-01-05T09:43:00.000+02:00	1019/893	Chirimba 3	river	2022-01-05	Chirimba	-15.7353	35.0167
ERST_050122_03	05/01/22	Phase2	NEGATIVE			2022-01-05T09:28:00.000+02:00	1080	Chirimba 4	river	2022-01-05	Chirimba	-15.7292	35.0156
ERST_050122_01	05/01/22	Phase2	NEGATIVE			2022-01-05T08:54:00.000+02:00	1030/877	Chirimba 6	river	2022-01-05	Chirimba	-15.743	35.0032
ERST_050122_02	05/01/22	Phase2	NEGATIVE			2022-01-05T09:06:00.000+02:00	1033/864	Chirimba 9	river	2022-01-05	Chirimba	-15.7443	34.9993
ERST_050122_08	05/01/22	Phase2	NEGATIVE			2022-01-05T10:59:00.000+02:00	1033/864	Chirimba 9	river	2022-01-05	Chirimba	-15.7443	34.9993
ERST_050122_06	05/01/22	Phase2	NEGATIVE			2022-01-05T10:20:00.000+02:00	1060/929	Mbayani 6	river	2022-01-05	Mbayani	-15.7569	35.008
ERST_050122_07	05/01/22	Phase2	NEGATIVE			2022-01-05T10:32:00.000+02:00	1054/912	Mbayani 7	river	2022-01-05	Mbayani	-15.7559	35.0032
ERST_050122_11	05/01/22	Phase2	NEGATIVE			2022-01-05T12:15:00.000+02:00	1103/1039	Waterboard 2	lagoon	2022-01-05	Waterboard	-15.7893	35.0188
ERST_060122_04	06/01/22	Phase2	NEGATIVE			2022-01-06T10:06:00.000+02:00	1119/932	Manase 2	river	2022-01-06	Manase	-15.807	34.989
ERST_060122_08	06/01/22	Phase2	NEGATIVE			2022-01-06T10:42:00.000+02:00	2002/931	Manase Sewage Plant	sewage	2022-01-06	Manase Sewage Plant	-15.8086	34.9888
ERST_060122_09	06/01/22	Phase2	NEGATIVE			2022-01-06T10:46:00.000+02:00	2002/931	Manase Sewage Plant	sewage	2022-01-06	Manase Sewage Plant	-15.8086	34.9888
ERST_060122_01	06/01/22	Phase2	NEGATIVE			2022-01-06T08:57:00.000+02:00	1077/963	Mbayani 2	river	2022-01-06	Mbayani	-15.7712	35.0064
ERST_060122_03	06/01/22	Phase2	NEGATIVE			2022-01-06T09:51:00.000+02:00	23	Naperi 3	river	2022-01-06	Naperi	-15.8079	35.0045
ERST_060122_11	06/01/22	Phase2	NEGATIVE			2022-01-06T11:45:00.000+02:00	2001/1009	Victoria Bridge	river	2022-01-06	Victoria Bridge	-15.7938	35.0042
ERST_061221_60	06/12/21	Phase2	NEGATIVE			2021-12-06T13:29:00.000+02:00	1077	Chirimba 5	river	2021-12-06	Chirimba	-15.7289	35.014
ERST_061221_63	06/12/21	Phase2	NEGATIVE			2021-12-06T13:49:00.000+02:00	1061	Chirimba 7	river	2021-12-06	Chirimba	-15.7532	35.0006
ERST_061221_57	06/12/21	Phase2	NEGATIVE			2021-12-06T13:04:00.000+02:00	1177	Chirimba 8	river	2021-12-06	Chirimba	-15.7493	34.999
ERST_061221_03	06/12/21	Phase2	NEGATIVE			2021-12-06T10:41:00.000+02:00	1116/971	Manase 1	river	2021-12-06	Manase	-15.8046	34.9935
ERST_061221_52	06/12/21	Phase2	NEGATIVE			2021-12-06T11:02:00.000+02:00	1119/932	Manase 2	river	2021-12-06	Manase	-15.807	34.989
ERST_061221_43	06/12/21	Phase2	NEGATIVE			2021-12-06T10:04:00.000+02:00	1127/951	Manase 4	river	2021-12-06	Manase	-15.8119	34.9909
ERST_061221_46	06/12/21	Phase2	NEGATIVE			2021-12-06T10:04:00.000+02:00	1127/951	Manase 4	river	2021-12-06	Manase	-15.8119	34.9909
ERST_061221_49	06/12/21	Phase2	NEGATIVE			2021-12-06T10:15:00.000+02:00	2002/931	Manase Sewage Plant	sewage	2021-12-06	Manase Sewage Plant	-15.8086	34.9888
ERST_061221_66	06/12/21	Phase2	NEGATIVE			2021-12-06T14:14:00.000+02:00	1063	Mbayani 5	river	2021-12-06	Mbayani	-15.7596	35.0115
ERST_061221_40	06/12/21	Phase2	NEGATIVE			2021-12-06T09:35:00.000+02:00	1138/916	Nancholi 1	river	2021-12-06	Nancholi	-15.8226	34.9841
ERST_061221_08	06/12/21	Phase2	NEGATIVE			2021-12-06T15:15:00.000+02:00	1154/960	Nancholi 5	river	2021-12-06	Nancholi	-15.8317	34.9919
ERST_061221_54	06/12/21	Phase2	NEGATIVE			2021-12-06T11:28:00.000+02:00	2001/1009	Victoria Bridge	river	2021-12-06	Victoria Bridge	-15.7938	35.0042
ERST_061221_07	06/12/21	Phase2	NEGATIVE			2021-12-06T14:46:00.000+02:00	1103/1039	Waterboard 2	lagoon	2021-12-06	Waterboard	-15.7893	35.0188
ERST_071221_07	07/12/21	Phase2	NEGATIVE			2021-12-07T13:09:00.000+02:00	1075	Chirimba 1	river	2021-12-07	Chirimba	-15.7419	35.024
ERST_071221_11	07/12/21	Phase2	NEGATIVE			2021-12-07T14:44:00.000+02:00	1077	Chirimba 5	river	2021-12-07	Chirimba	-15.7289	35.014
ERST_071221_40	07/12/21	Phase2	NEGATIVE			2021-12-07T09:06:00.000+02:00	1033/864	Chirimba 9	river	2021-12-07	Chirimba	-15.7443	34.9993
ERST_071221_06	07/12/21	Phase2	NEGATIVE			2021-12-07T11:01:00.000+02:00	1076/944	Mbayani 1	river	2021-12-07	Mbayani	-15.7698	35.002
ERST_071221_04	07/12/21	Phase2	NEGATIVE			2021-12-07T10:13:00.000+02:00	1067/961	Mbayani 4	river	2021-12-07	Mbayani	-15.7609	35.0129
ERST_071221_03	07/12/21	Phase2	NEGATIVE			2021-12-07T10:00:00.000+02:00	1054/912	Mbayani 7	river	2021-12-07	Mbayani	-15.7559	35.0032
ERST_071221_08	07/12/21	Phase2	NEGATIVE			2021-12-07T13:20:00.000+02:00	2003/849	Michiru 1	river	2021-12-07	Michiru	-15.7413	34.9934
ERST_071221_09	07/12/21	Phase2	NEGATIVE			2021-12-07T13:39:00.000+02:00	2003/849	Michiru 1	river	2021-12-07	Michiru	-15.7413	34.9934
ERST_071221_10	07/12/21	Phase2	NEGATIVE			2021-12-07T14:21:00.000+02:00	2003/849	Michiru 1	river	2021-12-07	Michiru	-15.7413	34.9934
ERST_071221_43	07/12/21	Phase2	NEGATIVE			2021-12-07T09:23:00.000+02:00	2003/849	Michiru 1	river	2021-12-07	Michiru	-15.7413	34.9934
ERST_071221_46	07/12/21	Phase2	NEGATIVE			2021-12-07T09:52:00.000+02:00	1046	Michiru 4	river	2021-12-07	Michiru	-15.749	34.9871
ERST_071221_55	07/12/21	Phase2	NEGATIVE			2021-12-07T12:29:00.000+02:00	32	Mudi dam	river	2021-12-07	Mudi dam	-15.7949	35.0365
ERST_071221_61	07/12/21	Phase2	NEGATIVE			2021-12-07T13:09:00.000+02:00	Ndirande 1	Ndirande 1	river	2021-12-07	Ndirande	-15.7761	35.0349
ERST_071221_63	07/12/21	Phase2	NEGATIVE			2021-12-07T13:27:00.000+02:00	Ndirande 1	Ndirande 1	river	2021-12-07	Ndirande	-15.7761	35.0349
ERST_071221_65	07/12/21	Phase2	NEGATIVE			2021-12-07T13:49:00.000+02:00	Ndirande 1	Ndirande 1	river	2021-12-07	Ndirande	-15.7761	35.0349
ERST_071221_58	07/12/21	Phase2	NEGATIVE			2021-12-07T12:42:00.000+02:00	1024	Ndirande 6	river	2021-12-07	Ndirande	-15.784	35.0251
ERST_071221_62	07/12/21	Phase2	NEGATIVE			#REF!	3	Ndirande 8	river	2021-12-07	Ndirande	-15.777	35.031
ERST_081221_17	08/12/21	Phase2	NEGATIVE			2021-12-08T12:13:00.000+02:00	1038	Chilomoni 1	river	2021-12-08	Chilomoni	-15.7591	34.9874
ERST_081221_08	08/12/21	Phase2	NEGATIVE			2021-12-08T10:55:00.000+02:00	1030	Chilomoni 10	river	2021-12-08	Chilomoni	-15.7786	34.9757
ERST_081221_27	08/12/21	Phase2	NEGATIVE			2021-12-08T11:32:00.000+02:00	1034	Chilomoni 2	river	2021-12-08	Chilomoni	-15.7605	34.9865
ERST_081221_14	08/12/21	Phase2	NEGATIVE			2021-12-08T11:40:00.000+02:00	1042	Chilomoni 5	river	2021-12-08	Chilomoni	-15.7575	34.9796
ERST_081221_11	08/12/21	Phase2	NEGATIVE			2021-12-08T11:29:00.000+02:00	1041	Chilomoni 6	river	2021-12-08	Chilomoni	-15.759	34.9782
ERST_081221_30	08/12/21	Phase2	NEGATIVE			2021-12-08T11:50:00.000+02:00	1033	Chilomoni 7	river	2021-12-08	Chilomoni	-15.7652	34.984
ERST_081221_01	08/12/21	Phase2	NEGATIVE			2021-12-08T09:26:00.000+02:00	2003/931	Michiru 1	river	2021-12-08	Michiru	-15.7413	34.9934
ERST_081221_03	08/12/21	Phase2	NEGATIVE			2021-12-08T09:39:00.000+02:00	2003/931	Michiru 1	river	2021-12-08	Michiru	-15.7413	34.9934
ERST_081221_05	08/12/21	Phase2	NEGATIVE			2021-12-08T10:05:00.000+02:00	2003/931	Michiru 1	river	2021-12-08	Michiru	-15.7413	34.9934
ERST_081221_33	08/12/21	Phase2	NEGATIVE			2021-12-08T12:28:00.000+02:00	32	Mudi dam	river	2021-12-08	Mudi dam	-15.7949	35.0365
ERST_081221_26	08/12/21	Phase2	NEGATIVE			2021-12-08T10:35:00.000+02:00	1120/1033	Soche 1	river	2021-12-08	Soche	-15.807	35.0114
ERST_081221_23	08/12/21	Phase2	NEGATIVE			2021-12-08T10:21:00.000+02:00	1144/979	Soche 6	river	2021-12-08	Soche	-15.8279	34.9986
ERST_010222_02	1/2/2022	Phase2	NEGATIVE			2022-02-01T10:14:00.000+02:00	2004/969	Chirimba Industrial 1	river	2022-02-01	Chirimba	-15.7305	35.0624
ERST_010222_01	1/2/2022	Phase2	NEGATIVE			2022-02-01T10:00:00.000+02:00	1011/961	Chirimba Industrial 2	river	2022-02-01	Chirimba	-15.7281	35.0525
ERST_010222_04	1/2/2022	Phase2	NEGATIVE			2022-02-01T11:05:00.000+02:00	1056/1039	Machinjiri 1	river	2022-02-01	Machinjiri	-15.7552	35.0816
ERST_010222_03	1/2/2022	Phase2	NEGATIVE			2022-02-01T10:35:00.000+02:00	1038/1028	Machinjiri 4	river	2022-02-01	Machinjiri	-15.7471	35.0849
ERST_010222_09	1/2/2022	Phase2	NEGATIVE			2022-02-01T14:00:00.000+02:00	Ndirande 1	Ndirande 1	river	2022-02-01	Ndirande	-15.7761	35.0349
ERST_010222_06	1/2/2022	Phase2	NEGATIVE			2022-02-01T12:05:00.000+02:00	1178/1073	Nkolokoti 10	river	2022-02-01	Nkolokoti	-15.77	35.0779
ERST_010222_05	1/2/2022	Phase2	NEGATIVE			2022-02-01T11:39:00.000+02:00	1086/1098	Nkolokoti 6	river	2022-02-01	Nkolokoti	-15.776	35.0754
ERST_010222_07	1/2/2022	Phase2	NEGATIVE			2022-02-01T12:38:00.000+02:00	1085/1092	Nkolokoti 7	river	2022-02-01	Nkolokoti	-15.7758	35.0793
ERST_010222_08	1/2/2022	Phase2	NEGATIVE			2022-02-01T13:37:00.000+02:00	1120/1033	Soche 1	river	2022-02-01	Soche	-15.807	35.0114
ERST_010222_10	1/2/2022	Phase2	NEGATIVE			2022-02-01T14:22:00.000+02:00	1149/979	Soche 6	river	2022-02-01	Soche	-15.8279	34.9986
ERST_010322_36	1/3/2022	Phase2	NEGATIVE			2022-03-01T14:42:00.000+02:00	1132	Bangwe 2	river	2022-03-01	Bangwe	-15.8323	35.0831
ERST_010322_35	1/3/2022	Phase2	NEGATIVE			2022-03-01T14:19:00.000+02:00	1123	Bangwe 5	river	2022-03-01	Bangwe	-15.8199	35.0877
ERST_010322_03	1/3/2022	Phase2	NEGATIVE			2022-03-01T10:15:00.000+02:00	2004/969	Chirimba Industrial 1	river	2022-03-01	Chirimba	-15.7305	35.0624
ERST_010322_05	1/3/2022	Phase2	NEGATIVE			2022-03-01T11:06:00.000+02:00	1056/1039	Machinjiri 1	river	2022-03-01	Machinjiri	-15.7552	35.0816
ERST_010322_04	1/3/2022	Phase2	NEGATIVE			2022-03-01T10:35:00.000+02:00	1038/1028	Machinjiri 4	river	2022-03-01	Machinjiri	-15.7471	35.0849
ERST_010322_13	1/3/2022	Phase2	NEGATIVE			2022-03-01T13:55:00.000+02:00	32	Mudi dam	river	2021-03-16	Mudi dam	-15.7949	35.0365
ERST_010322_31	1/3/2022	Phase2	NEGATIVE			2022-03-01T10:42:00.000+02:00	1138/916	Nancholi 1	river	2022-03-01	Nancholi	-15.8226	34.9841
ERST_010322_10	1/3/2022	Phase2	NEGATIVE			2022-03-01T13:29:00.000+02:00	Ndirande 1	Ndirande 1	river	2022-03-01	Ndirande	-15.7761	35.0349
ERST_010322_11	1/3/2022	Phase2	NEGATIVE			2022-03-01T13:46:00.000+02:00	1024	Ndirande 6	river	2022-03-01	Ndirande	-15.784	35.0251
ERST_010322_01	1/3/2022	Phase2	NEGATIVE			2022-03-01T09:15:00.000+02:00	2	Ndirande 7	river	2022-03-01	Ndirande	-15.7674	35.0305
ERST_010322_29	1/3/2022	Phase2	NEGATIVE			2022-03-01T09:17:00.000+02:00	1120/1033	Soche 1	river	2022-03-01	Soche	-15.807	35.0114
ERST_010322_30	1/3/2022	Phase2	NEGATIVE			2022-03-01T09:38:00.000+02:00	1133/1006	Soche 3	river	2022-03-01	Soche	-15.8155	35.0095
ERST_010322_33	1/3/2022	Phase2	NEGATIVE			2022-03-01T11:23:00.000+02:00	1149/979	Soche 6	river	2022-03-01	Soche	-15.8279	34.9986
ERST_010322_34	1/3/2022	Phase2	NEGATIVE			2022-03-01T11:40:00.000+02:00	1144/1017	Zingwangwa 1	river	2022-03-01	Zingwangwa	-15.8262	35.0081
ERST_100122_07	10/01/22	Phase2	NEGATIVE			2022-01-11T12:08:00.000+02:00	1030/877	Chirimba 6	river	2022-01-10	Chirimba	-15.743	35.0032
ERST_100122_05	10/01/22	Phase2	NEGATIVE			2022-01-11T11:28:00.000+02:00	1033/864	Chirimba 9	river	2022-01-10	Chirimba	-15.7443	34.9993
ERST_100122_15	10/01/22	Phase2	NEGATIVE			2022-01-10T15:21:00.000+02:00	1056/1039	Machinjiri 1	river	2022-01-10	Machinjiri	-15.7552	35.0816
ERST_100122_17	10/01/22	Phase2	NEGATIVE			2022-01-10T15:21:00.000+02:00	1056/1039	Machinjiri 1	river	2022-01-10	Machinjiri	-15.7552	35.0816
ERST_100122_16	10/01/22	Phase2	NEGATIVE			2022-01-10T15:00:00.000+02:00	1038/1028	Machinjiri 4	river	2022-01-10	Machinjiri	-15.7471	35.0849
ERST_100122_04	10/01/22	Phase2	NEGATIVE			2022-01-11T11:16:00.000+02:00	2003/849	Michiru 1	river	2022-01-10	Michiru	-15.7413	34.9934
ERST_100122_03	10/01/22	Phase2	NEGATIVE			2022-01-11T11:08:00.000+02:00	1046/878	Michiru 5	river	2022-01-10	Michiru	-15.7518	34.9907
ERST_100122_01	10/01/22	Phase2	NEGATIVE			2022-01-10T08:46:00.000+02:00	1138/916	Nancholi 1	river	2022-01-10	Nancholi	-15.8226	34.9841
ERST_100122_14	10/01/22	Phase2	NEGATIVE			2022-01-10T14:11:00.000+02:00	1085/1092	Nkolokoti 7	river	2022-01-10	Nkolokoti	-15.7758	35.0793
ERST_100122_10	10/01/22	Phase2	NEGATIVE			2022-01-10T11:25:00.000+02:00	1120/1033	Soche 1	river	2022-01-10	Soche	-15.807	35.0114
ERST_100122_08	10/01/22	Phase2	NEGATIVE			2022-01-10T10:55:00.000+02:00	1149/979	Soche 6	river	2022-01-10	Soche	-15.8279	34.9986
ERST_100122_09	10/01/22	Phase2	NEGATIVE			2022-01-10T11:08:00.000+02:00	1144/979	Soche 6	river	2022-01-10	Soche	-15.8279	34.9986
ERST_100122_06	10/01/22	Phase2	NEGATIVE			2022-01-10T10:18:00.000+02:00	2001/1009	Victoria Bridge	river	2022-01-10	Victoria Bridge	-15.7938	35.0042
ERST_100122_11	10/01/22	Phase2	NEGATIVE			2022-01-10T11:42:00.000+02:00	1103/1039	Waterboard 2	lagoon	2022-01-10	Waterboard	-15.7893	35.0188
ERST_100122_12	10/01/22	Phase2	NEGATIVE			2022-01-10T12:09:00.000+02:00	1103/1039	Waterboard 2	lagoon	2022-01-10	Waterboard	-15.7893	35.0188
ERST_101121_01	10/11/21	Phase2	NEGATIVE			2021-11-10T09:07:00.000+02:00	1119/932	Manase 2	river	2021-11-10	Manase	-15.807	34.989
ERST_101121_02	10/11/21	Phase2	NEGATIVE			2021-11-10T09:13:00.000+02:00	1119/932	Manase 2	river	2021-11-10	Manase	-15.807	34.989
ERST_101121_03	10/11/21	Phase2	NEGATIVE			2021-11-10T09:40:00.000+02:00	2002/931	Manase Sewage Plant	sewage	2021-11-10	Manase Sewage Plant	-15.8086	34.9888
ERST_110122_01	11/01/22	Phase2	NEGATIVE			2022-01-11T08:54:00.000+02:00	1093/945	Chilomoni 11	river	2022-01-11	Chilomoni	-15.7797	34.9776
ERST_110122_02	11/01/22	Phase2	NEGATIVE			2022-01-11T09:22:00.000+02:00	1053/929	Chilomoni 4	river	2022-01-11	Chilomoni	-15.7552	34.9809
ERST_110122_08	11/01/22	Phase2	NEGATIVE			2022-01-11T13:12:00.000+02:00	1019/893	Chirimba 3	river	2022-01-11	Chirimba	-15.7353	35.0167
ERST_110122_09	11/01/22	Phase2	NEGATIVE			2022-01-11T13:15:00.000+02:00	1080	Chirimba 4	river	2022-01-11	Chirimba	-15.7292	35.0156
ERST_110122_07	11/01/22	Phase2	NEGATIVE			2022-01-11T12:08:00.000+02:00	1030/877	Chirimba 6	river	2022-01-11	Chirimba	-15.743	35.0032
ERST_110122_05	11/01/22	Phase2	NEGATIVE			2022-01-11T11:28:00.000+02:00	1033/864	Chirimba 9	river	2022-01-11	Chirimba	-15.7443	34.9993
ERST_110122_06	11/01/22	Phase2	NEGATIVE			2022-01-11T11:46:00.000+02:00	1076/944	Mbayani 1	river	2022-01-11	Mbayani	-15.7698	35.002
ERST_110122_11	11/01/22	Phase2	NEGATIVE			2022-01-11T13:52:00.000+02:00	1060/929	Mbayani 6	river	2022-01-11	Mbayani	-15.7569	35.008
ERST_110122_10	11/01/22	Phase2	NEGATIVE			2022-01-11T13:44:00.000+02:00	1054/912	Mbayani 7	river	2022-01-11	Mbayani	-15.7559	35.0032
ERST_110122_04	11/01/22	Phase2	NEGATIVE			2022-01-11T11:16:00.000+02:00	2003/849	Michiru 1	river	2022-01-11	Michiru	-15.7413	34.9934
ERST_110122_03	11/01/22	Phase2	NEGATIVE			2022-01-11T11:08:00.000+02:00	1046/878	Michiru 5	river	2022-01-11	Michiru	-15.7518	34.9907
ERST_111021_65	11/10/21	Phase2	NEGATIVE			2021-10-11T13:21:00.000+02:00	1034	Chilomoni 2	river	2021-10-11	Chilomoni	-15.7605	34.9865
ERST_111021_08	11/10/21	Phase2	NEGATIVE			2021-10-11T13:16:00.000+02:00	1061	Chirimba 7	river	2021-10-11	Chirimba	-15.7532	35.0006
ERST_111021_05	11/10/21	Phase2	NEGATIVE			2021-10-11T10:43:00.000+02:00	1119/932	Manase 2	river	2021-10-11	Manase	-15.807	34.989
ERST_111021_02	11/10/21	Phase2	NEGATIVE			2021-10-11T09:50:00.000+02:00	1127/951	Manase 4	river	2021-10-11	Manase	-15.8119	34.9909
ERST_111021_07	11/10/21	Phase2	NEGATIVE			2021-10-11T12:36:00.000+02:00	1046	Michiru 4	river	2021-10-11	Michiru	-15.749	34.9871
ERST_111021_01	11/10/21	Phase2	NEGATIVE			2021-10-11T09:27:00.000+02:00	1138/916	Nancholi 1	river	2021-10-11	Nancholi	-15.8226	34.9841
ERST_111021_58	11/10/21	Phase2	NEGATIVE			2021-10-11T10:31:00.000+02:00	1120/1033	Soche 1	river	2021-10-11	Soche	-15.807	35.0114
ERST_111021_52	11/10/21	Phase2	NEGATIVE			2021-10-11T10:22:00.000+02:00	X	Zingwangwa 1	river	2021-10-11	Zingwangwa	-15.8262	35.0081
ERST_111021_61	11/10/21	Phase2	NEGATIVE			#REF!	1144/1017	Zingwangwa 1	river	2021-10-11	Zingwangwa	-15.8262	35.0081
ERST_110422_32	11/4/2022	Phase2	NEGATIVE			2022-04-11T10:15:00.000+02:00	1151/1108	Bangwe 1	river	2022-04-11	Bangwe	-15.8291	35.0754
ERST_250422_01	11/4/2022	Phase2	NEGATIVE			2022-04-25T09:13:00.000+02:00	1151/1108	Bangwe 1	river	2022-04-11	Bangwe	-15.8291	35.0754
ERST_110422_31	11/4/2022	Phase2	NEGATIVE			2022-04-11T09:57:00.000+02:00	1150/1099	Bangwe 3	river	2022-04-11	Bangwe	-15.8282	35.0859
ERST_110422_03	11/4/2022	Phase2	NEGATIVE			2022-04-11T11:02:00.000+02:00	1122/1072	Bangwe 8	river	2022-04-11	Bangwe	-15.8073	35.1007
ERST_110422_01	11/4/2022	Phase2	NEGATIVE			2022-04-11T09:48:00.000+02:00	1167/1026	Chigumula 6	river	2022-04-11	Chigumula	-15.8463	35.0946
ERST_110422_02	11/4/2022	Phase2	NEGATIVE			2022-04-11T10:30:00.000+02:00	1158/1076	Chigumula 9	river	2022-04-11	Chigumula	-15.8357	35.0945
ERST_110422_33	11/4/2022	Phase2	NEGATIVE			2022-04-11T10:50:00.000+02:00	1123/1090	Kwacha/Chinyonga	river	2022-04-11	Kwacha/Chinyonga	-15.8093	35.0411
ERST_110422_34	11/4/2022	Phase2	NEGATIVE			2022-04-11T11:20:00.000+02:00	2002/931	Manase Sewage Plant	sewage	2022-04-11	Manase Sewage Plant	-15.8086	34.9888
ERST_110422_30	11/4/2022	Phase2	NEGATIVE			2022-04-11T09:38:00.000+02:00	1161/1067	Mbayani 3	river	2022-04-11	Mbayani	-15.769	35.008
ERST_110422_04	11/4/2022	Phase2	NEGATIVE			2022-04-11T11:50:00.000+02:00	1102/1146	Nkolokoti 1	river	2022-04-11	Nkolokoti	-15.7847	35.0869
ERST_120122_05	12/01/22	Phase2	NEGATIVE			2022-01-12T11:13:00.000+02:00	1177	Chirimba 8	river	2022-01-12	Chirimba	-15.7493	34.999
ERST_120122_01	12/01/22	Phase2	NEGATIVE			2022-01-12T09:27:00.000+02:00	2002/931	Manase Sewage Plant	sewage	2022-01-12	Manase Sewage Plant	-15.8086	34.9888
ERST_120122_02	12/01/22	Phase2	NEGATIVE			2022-01-12T09:54:00.000+02:00	2002/931	Manase Sewage Plant	sewage	2022-01-12	Manase Sewage Plant	-15.8086	34.9888
ERST_120122_04	12/01/22	Phase2	NEGATIVE			2022-01-12T10:56:00.000+02:00	1133/1006	Soche 3	river	2022-01-12	Soche	-15.8155	35.0095
ERST_120122_06	12/01/22	Phase2	NEGATIVE			2022-01-12T11:38:00.000+02:00	1133/1006	Soche 3	river	2022-01-12	Soche	-15.8155	35.0095
ERST_121021_01	12/10/21	Phase2	NEGATIVE			2021-10-12T09:27:00.000+02:00	1093/945	Chilomoni 11	river	2021-10-12	Chilomoni	-15.7797	34.9776
ERST_121021_02	12/10/21	Phase2	NEGATIVE			2021-10-12T09:58:00.000+02:00	1053/929	Chilomoni 4	river	2021-10-12	Chilomoni	-15.7552	34.9809
ERST_121021_21	12/10/21	Phase2	NEGATIVE			2021-10-12T13:24:00.000+02:00	1075	Chirimba 1	river	2021-10-12	Chirimba	-15.7419	35.024
ERST_121021_24	12/10/21	Phase2	NEGATIVE			2021-10-12T14:42:00.000+02:00	1080	Chirimba 4	river	2021-10-12	Chirimba	-15.7292	35.0156
ERST_121021_10	12/10/21	Phase2	NEGATIVE			2021-10-12T13:02:00.000+02:00	1077	Chirimba 5	river	2021-10-12	Chirimba	-15.7289	35.014
ERST_121021_14	12/10/21	Phase2	NEGATIVE			2021-10-12T09:14:00.000+02:00	1077	Chirimba 5	river	2021-10-12	Chirimba	-15.7289	35.014
ERST_121021_19	12/10/21	Phase2	NEGATIVE			2021-10-12T12:43:00.000+02:00	1077	Chirimba 5	river	2021-10-12	Chirimba	-15.7289	35.014
ERST_121021_22	12/10/21	Phase2	NEGATIVE			2021-10-12T13:52:00.000+02:00	1077	Chirimba 5	river	2021-10-12	Chirimba	-15.7289	35.014
ERST_121021_23	12/10/21	Phase2	NEGATIVE			2021-10-12T14:19:00.000+02:00	1077	Chirimba 5	river	2021-10-12	Chirimba	-15.7289	35.014
ERST_121021_16	12/10/21	Phase2	NEGATIVE			2021-10-12T10:10:00.000+02:00	18	Manase 5	river	2021-10-12	Manase	-15.802	34.9876
ERST_121021_18	12/10/21	Phase2	NEGATIVE			2021-10-12T10:50:00.000+02:00	18	Manase 5	river	2021-10-12	Manase	-15.802	34.9876
ERST_121021_13	12/10/21	Phase2	NEGATIVE			2021-10-12T09:01:00.000+02:00	1076/944	Mbayani 1	river	2021-10-12	Mbayani	-15.7698	35.002
ERST_121021_17	12/10/21	Phase2	NEGATIVE			2021-10-12T10:23:00.000+02:00	1060/929	Mbayani 6	river	2021-10-12	Mbayani	-15.7569	35.008
ERST_121021_15	12/10/21	Phase2	NEGATIVE			2021-10-12T09:36:00.000+02:00	1054/912	Mbayani 7	river	2021-10-12	Mbayani	-15.7559	35.0032
ERST_121021_03	12/10/21	Phase2	NEGATIVE			2021-10-12T10:18:00.000+02:00	2003/849	Michiru 1	river	2021-10-12	Michiru	-15.7413	34.9934
ERST_121021_04	12/10/21	Phase2	NEGATIVE			2021-10-12T11:22:00.000+02:00	1046/878	Michiru 5	river	2021-10-12	Michiru	-15.7518	34.9907
ERST_121021_08	12/10/21	Phase2	NEGATIVE			2021-10-12T12:34:00.000+02:00	32	Mudi dam	river	2021-10-12	Mudi dam	-15.7949	35.0365
ERST_121021_09	12/10/21	Phase2	NEGATIVE			2021-10-12T12:49:00.000+02:00	Ndirande 1	Ndirande 1	river	2021-10-12	Ndirande	-15.7761	35.0349
ERST_121021_07	12/10/21	Phase2	NEGATIVE			2021-10-12T12:21:00.000+02:00	1024	Ndirande 6	river	2021-10-12	Ndirande	-15.784	35.0251
ERST_121021_20	12/10/21	Phase2	NEGATIVE			#REF!	1144/1017	Zingwangwa 1	river	2021-10-12	Zingwangwa	-15.8262	35.0081
ERST_120422_42	12/4/2022	Phase2	NEGATIVE			2022-04-12T14:20:00.000+02:00	1132	Bangwe 2	river	2022-04-12	Bangwe	-15.8323	35.0831
ERST_120422_39	12/4/2022	Phase2	NEGATIVE			2022-04-12T13:00:00.000+02:00	1127	Bangwe 4	river	2022-04-12	Bangwe	-15.8245	35.0855
ERST_120422_40	12/4/2022	Phase2	NEGATIVE			2022-04-12T13:23:00.000+02:00	1123	Bangwe 5	river	2022-04-12	Bangwe	-15.8199	35.0877
ERST_120422_41	12/4/2022	Phase2	NEGATIVE			2022-04-12T13:37:00.000+02:00	1120	Bangwe 7	river	2022-04-12	Bangwe	-15.8124	35.0963
ERST_120422_04	12/4/2022	Phase2	NEGATIVE			2022-04-12T10:03:00.000+02:00	2004/969	Chirimba Industrial 1	river	2022-04-12	Chirimba	-15.7305	35.0624
ERST_120422_03	12/4/2022	Phase2	NEGATIVE			2022-04-12T09:52:00.000+02:00	1011/961	Chirimba Industrial 2	river	2022-04-12	Chirimba	-15.7281	35.0525
ERST_120422_02	12/4/2022	Phase2	NEGATIVE			2022-04-12T09:41:00.000+02:00	1078	Chirimba Industrial 3	river	2022-04-12	Chirimba	-15.7303	35.0521
ERST_120422_07	12/4/2022	Phase2	NEGATIVE			2022-04-12T11:03:00.000+02:00	1056/1039	Machinjiri 1	river	2022-04-12	Machinjiri	-15.7552	35.0816
ERST_120422_06	12/4/2022	Phase2	NEGATIVE			2022-04-12T10:41:00.000+02:00	1038/1028	Machinjiri 4	river	2022-04-12	Machinjiri	-15.7471	35.0849
ERST_120422_05	12/4/2022	Phase2	NEGATIVE			2022-04-12T10:19:00.000+02:00	1083	Machinjiri 5	river	2022-04-12	Machinjiri	-15.7421	35.0833
ERST_120422_12	12/4/2022	Phase2	NEGATIVE			2022-04-12T13:41:00.000+02:00	32	Mudi dam	river	2021-03-16	Mudi dam	-15.7949	35.0365
ERST_120422_38	12/4/2022	Phase2	NEGATIVE			2022-04-12T11:02:00.000+02:00	1138/916	Nancholi 1	river	2022-04-12	Nancholi	-15.8226	34.9841
ERST_120422_37	12/4/2022	Phase2	NEGATIVE			2022-04-12T10:31:00.000+02:00	1154/960	Nancholi 5	river	2022-04-12	Nancholi	-15.8317	34.9919
ERST_120422_14	12/4/2022	Phase2	NEGATIVE			2022-04-12T14:05:00.000+02:00	Ndirande 1	Ndirande 1	river	2022-04-12	Ndirande	-15.7761	35.0349
ERST_120422_13	12/4/2022	Phase2	NEGATIVE			2022-04-12T13:53:00.000+02:00	1024	Ndirande 6	river	2022-04-12	Ndirande	-15.784	35.0251
ERST_120422_11	12/4/2022	Phase2	NEGATIVE			2022-04-12T12:48:00.000+02:00	2	Ndirande 7	river	2022-04-12	Ndirande	-15.7674	35.0305
ERST_120422_10	12/4/2022	Phase2	NEGATIVE			2022-04-12T12:10:00.000+02:00	1178/1073	Nkolokoti 10	river	2022-04-12	Nkolokoti	-15.77	35.0779
ERST_120422_08	12/4/2022	Phase2	NEGATIVE			2022-04-12T11:23:00.000+02:00	1098	Nkolokoti 3	river	2022-04-12	Nkolokoti	-15.7824	35.0739
ERST_120422_09	12/4/2022	Phase2	NEGATIVE			2022-04-12T12:07:00.000+02:00	1085/1092	Nkolokoti 7	river	2022-04-12	Nkolokoti	-15.7758	35.0793
ERST_120422_33	12/4/2022	Phase2	NEGATIVE			2022-04-12T09:00:00.000+02:00	1120/1033	Soche 1	river	2022-04-12	Soche	-15.807	35.0114
ERST_120422_34	12/4/2022	Phase2	NEGATIVE			2022-04-12T09:23:00.000+02:00	1133/1106	Soche 3	river	2022-04-12	Soche	-15.8155	35.0095
ERST_120422_36	12/4/2022	Phase2	NEGATIVE			2022-04-12T10:02:00.000+02:00	1149/979	Soche 6	river	2022-04-12	Soche	-15.8279	34.9986
ERST_120422_35	12/4/2022	Phase2	NEGATIVE			2022-04-12T09:39:00.000+02:00	1144/1017	Zingwangwa 1	river	2022-04-12	Zingwangwa	-15.8262	35.0081
ERST_130421_18	13/04/21	Phase2	NEGATIVE			2021-04-13T11:37:00.000+02:00	1053/929	Chilomoni 4	river	2021-04-13	Chilomoni	-15.7552	34.9809
ERST_130421_08	13/04/21	Phase2	NEGATIVE			2021-04-13T14:22:00.000+02:00	1075	Chirimba 1	river	2021-04-13	Chirimba	-15.7419	35.024
ERST_130421_09	13/04/21	Phase2	NEGATIVE			2021-04-13T14:44:00.000+02:00	1075	Chirimba 1	river	2021-04-13	Chirimba	-15.7419	35.024
ERST_130421_20	13/04/21	Phase2	NEGATIVE			2021-04-13T13:16:00.000+02:00	1075	Chirimba 1	river	2021-04-13	Chirimba	-15.7419	35.024
ERST_130421_22	13/04/21	Phase2	NEGATIVE			2021-04-13T14:23:00.000+02:00	1075	Chirimba 1	river	2021-04-13	Chirimba	-15.7419	35.024
ERST_130421_01	13/04/21	Phase2	NEGATIVE			2021-04-13T09:20:00.000+02:00	1024/904	Chirimba 2	river	2021-04-13	Chirimba	-15.7384	35.0211
ERST_130421_02	13/04/21	Phase2	NEGATIVE			2021-04-13T09:39:00.000+02:00	1019/893	Chirimba 3	river	2021-04-13	Chirimba	-15.7353	35.0167
ERST_130421_04	13/04/21	Phase2	NEGATIVE			2021-04-13T10:37:00.000+02:00	1019/893	Chirimba 3	river	2021-04-13	Chirimba	-15.7353	35.0167
ERST_130421_14	13/04/21	Phase2	NEGATIVE			2021-04-13T09:22:00.000+02:00	1030/877	Chirimba 6	river	2021-04-13	Chirimba	-15.743	35.0032
ERST_130421_17	13/04/21	Phase2	NEGATIVE			2021-04-13T10:55:00.000+02:00	1033/864	Chirimba 9	river	2021-04-13	Chirimba	-15.7443	34.9993
ERST_130421_11	13/04/21	Phase2	NEGATIVE			2021-04-13T16:12:00.000+02:00	6	Machinjiri 6	river	2021-04-13	Machinjiri	-15.732	35.0463
ERST_130421_19	13/04/21	Phase2	NEGATIVE			2021-04-13T12:21:00.000+02:00	1076/944	Mbayani 1	river	2021-04-13	Mbayani	-15.7698	35.002
ERST_130421_06	13/04/21	Phase2	NEGATIVE			2021-04-13T11:40:00.000+02:00	1077/963	Mbayani 2	river	2021-04-13	Mbayani	-15.7712	35.0064
ERST_130421_16	13/04/21	Phase2	NEGATIVE			2021-04-13T10:22:00.000+02:00	1077/963	Mbayani 2	river	2021-04-13	Mbayani	-15.7712	35.0064
ERST_130421_05	13/04/21	Phase2	NEGATIVE			2021-04-13T11:06:00.000+02:00	1067/961	Mbayani 4	river	2021-04-13	Mbayani	-15.7609	35.0129
ERST_130421_10	13/04/21	Phase2	NEGATIVE			2021-04-13T15:30:00.000+02:00	1060/929	Mbayani 6	river	2021-04-13	Mbayani	-15.7569	35.008
ERST_130421_03	13/04/21	Phase2	NEGATIVE			2021-04-13T10:04:00.000+02:00	1054/912	Mbayani 7	river	2021-04-13	Mbayani	-15.7559	35.0032
ERST_130421_07	13/04/21	Phase2	NEGATIVE			2021-04-13T12:12:00.000+02:00	1054/912	Mbayani 7	river	2021-04-13	Mbayani	-15.7559	35.0032
ERST_130421_15	13/04/21	Phase2	NEGATIVE			2021-04-13T10:01:00.000+02:00	2003/849	Michiru 1	river	2021-04-13	Michiru	-15.7413	34.9934
ERST_130421_24	13/04/21	Phase2	NEGATIVE			2021-04-13T15:11:00.000+02:00	32	Mudi dam	river	2021-04-13	Mudi dam	-15.7949	35.0365
ERST_130421_21	13/04/21	Phase2	NEGATIVE			2021-04-13T13:57:00.000+02:00	2	Ndirande 7	river	2021-04-13	Ndirande	-15.7674	35.0305
ERST_47	13/05/20	Phase2	NEGATIVE			NA	vndr1	Ndirande 1	river	2020-05-13	Ndirande	-15.7761	35.0349
ERST_9	13/05/20	Phase2	NEGATIVE			NA	vndr1	Ndirande 1	river	2020-05-13	Ndirande	-15.7761	35.0349
ERST_130721_27	13/07/21	Phase2	NEGATIVE			2021-07-13T09:35:00.000+02:00	2002/931	Manase Sewage Plant	sewage	2021-07-13	Manase Sewage Plant	-15.8086	34.9888
ERST_130721_01	13/07/21	Phase2	NEGATIVE			2021-07-13T09:00:00.000+02:00	11	North 1	river	2021-07-13	North	-15.6955	34.9916
ERST_130721_02	13/07/21	Phase2	NEGATIVE			2021-07-13T09:21:00.000+02:00	10	North 2	river	2021-07-13	North	-15.7037	35.0047
ERST_130721_04	13/07/21	Phase2	NEGATIVE			2021-07-13T10:42:00.000+02:00	12	North 4	river	2021-07-13	North	-15.7062	35.0428
ERST_130721_03	13/07/21	Phase2	NEGATIVE			2021-07-13T10:06:00.000+02:00	0	North 5	river	2021-07-13	North	-15.6984	35.0598
ERST_130721_30	13/07/21	Phase2	NEGATIVE			2021-07-13T11:22:00.000+02:00	1133/1006	Soche 3	river	2021-07-13	Soche	-15.8155	35.0095
ERST_130721_31	13/07/21	Phase2	NEGATIVE			2021-07-13T11:58:00.000+02:00	1133/1006	Soche 3	river	2021-07-13	Soche	-15.8155	35.0095
ERST_130721_29	13/07/21	Phase2	NEGATIVE			2021-07-13T10:52:00.000+02:00	1166	Soche 4	river	2021-07-13	Soche	-15.8197	35.0053
ERST_130721_08	13/07/21	Phase2	NEGATIVE			2021-07-13T13:43:00.000+02:00	1168	Soche 5	river	2021-07-13	Soche	-15.8218	35.0009
ERST_130721_07	13/07/21	Phase2	NEGATIVE			2021-07-13T13:02:00.000+02:00	21	South West 1	river	2021-07-13	Nancholi	-15.8251	34.968
ERST_130921_46	13/09/21	Phase2	NEGATIVE			2021-09-13T14:40:00.000+02:00	1038	Chilomoni 1	river	2021-09-13	Chilomoni	-15.7591	34.9874
ERST_130921_45	13/09/21	Phase2	NEGATIVE			2021-09-13T14:25:00.000+02:00	1034	Chilomoni 2	river	2021-09-13	Chilomoni	-15.7605	34.9865
ERST_130921_44	13/09/21	Phase2	NEGATIVE			2021-09-13T13:54:00.000+02:00	1042	Chilomoni 5	river	2021-09-13	Chilomoni	-15.7575	34.9796
ERST_130921_43	13/09/21	Phase2	NEGATIVE			2021-09-13T13:25:00.000+02:00	1041	Chilomoni 6	river	2021-09-13	Chilomoni	-15.8463	35.0946
ERST_130921_47	13/09/21	Phase2	NEGATIVE			2021-09-13T15:02:00.000+02:00	1033	Chilomoni 7	river	2021-09-13	Chilomoni	-15.7652	34.984
ERST_130921_48	13/09/21	Phase2	NEGATIVE			2021-09-13T15:24:00.000+02:00	1033	Chilomoni 7	river	2021-09-13	Chilomoni	-15.7652	34.984
ERST_130921_07	13/09/21	Phase2	NEGATIVE			2021-09-13T13:32:00.000+02:00	1177	Chirimba 8	river	2021-09-13	Chirimba	-15.7493	34.999
ERST_130921_09	13/09/21	Phase2	NEGATIVE			2021-09-13T14:21:00.000+02:00	1177	Chirimba 8	river	2021-09-13	Chirimba	-15.7493	34.999
ERST_130921_10	13/09/21	Phase2	NEGATIVE			2021-09-13T14:33:00.000+02:00	1177	Chirimba 8	river	2021-09-13	Chirimba	-15.7493	34.999
ERST_130921_04	13/09/21	Phase2	NEGATIVE			2021-09-13T10:33:00.000+02:00	1116/971	Manase 1	river	2021-09-13	Manase	-15.8046	34.9935
ERST_130921_03	13/09/21	Phase2	NEGATIVE			2021-09-13T10:16:00.000+02:00	1119/932	Manase 2	river	2021-09-13	Manase	-15.807	34.989
ERST_130921_05	13/09/21	Phase2	NEGATIVE			2021-09-13T10:47:00.000+02:00	1127/951	Manase 4	river	2021-09-13	Manase	-15.8119	34.9909
ERST_130921_02	13/09/21	Phase2	NEGATIVE			2021-09-13T09:56:00.000+02:00	2002/931	Manase Sewage Plant	sewage	2021-09-13	Manase Sewage Plant	-15.8086	34.9888
ERST_130921_08	13/09/21	Phase2	NEGATIVE			2021-09-13T13:58:00.000+02:00	1063	Mbayani 5	river	2021-09-13	Mbayani	-15.7596	35.0115
ERST_130921_11	13/09/21	Phase2	NEGATIVE			2021-09-13T15:08:00.000+02:00	1046	Michiru 4	river	2021-09-13	Michiru	-15.749	34.9871
ERST_130921_06	13/09/21	Phase2	NEGATIVE			2021-09-13T11:14:00.000+02:00	1138/916	Nancholi 1	river	2021-09-13	Nancholi	-15.8226	34.9841
ERST_130921_38	13/09/21	Phase2	NEGATIVE			2021-09-13T09:45:00.000+02:00	1154/960	Nancholi 5	river	2021-09-13	Nancholi	-15.8317	34.9919
ERST_130921_42	13/09/21	Phase2	NEGATIVE			2021-09-13T11:09:00.000+02:00	1120/1033	Soche 1	river	2021-09-13	Soche	-15.807	35.0114
ERST_130921_41	13/09/21	Phase2	NEGATIVE			2021-09-13T10:49:00.000+02:00	1133/1006	Soche 3	river	2021-09-13	Soche	-15.8155	35.0095
ERST_130921_39	13/09/21	Phase2	NEGATIVE			2021-09-13T10:05:00.000+02:00	1149/979	Soche 6	river	2021-09-13	Soche	-15.8279	34.9986
ERST_130921_40	13/09/21	Phase2	NEGATIVE			2021-09-13T10:23:00.000+02:00	1144/979	Soche 6	river	2021-09-13	Soche	-15.8279	34.9986
ERST_130921_01	13/09/21	Phase2	NEGATIVE			2021-09-13T09:40:00.000+02:00	2001/1009	Victoria Bridge	river	2021-09-13	Victoria Bridge	-15.7938	35.0042
ERST_130921_37	13/09/21	Phase2	NEGATIVE			2021-09-13T09:10:00.000+02:00	1103/1039	Waterboard 2	lagoon	2021-09-13	Waterboard	-15.7893	35.0188
ERST_131	13/10/20	Phase2	NEGATIVE			NA	vndr1	Ndirande 1	river	2020-10-13	Ndirande	-15.7761	35.0349
ERST_130	13/10/20	Phase2	NEGATIVE			NA	vndr2	Ndirande 2	river	2020-10-13	Ndirande	-15.7743	35.0407
ERST_131021_01	13/10/21	Phase2	NEGATIVE			2021-10-13T08:43:00.000+02:00	2002/931	Manase Sewage Plant	sewage	2021-10-13	Manase Sewage Plant	-15.8086	34.9888
ERST_131021_02	13/10/21	Phase2	NEGATIVE			2021-10-13T08:57:00.000+02:00	2002/931	Manase Sewage Plant	sewage	2021-10-13	Manase Sewage Plant	-15.8086	34.9888
ERST_131021_03	13/10/21	Phase2	NEGATIVE			2021-10-13T09:05:00.000+02:00	2002/931	Manase Sewage Plant	sewage	2021-10-13	Manase Sewage Plant	-15.8086	34.9888
ERST_131221_01	13/12/21	Phase2	NEGATIVE			2021-12-13T09:04:00.000+02:00	2004/969	Chirimba Industrial 1	river	2021-12-13	Chirimba	-15.7305	35.0624
ERST_131221_12	13/12/21	Phase2	NEGATIVE			2021-12-13T11:07:00.000+02:00	1123/1090	Kwacha/Chinyonga	river	2021-12-13	Kwacha/Chinyonga	-15.8093	35.0411
ERST_131221_48	13/12/21	Phase2	NEGATIVE			2021-12-13T11:27:00.000+02:00	1056/1039	Machinjiri 1	river	2021-12-13	Machinjiri	-15.7552	35.0816
ERST_131221_46	13/12/21	Phase2	NEGATIVE			2021-12-13T11:01:00.000+02:00	1038/1028	Machinjiri 4	river	2021-12-13	Machinjiri	-15.7471	35.0849
ERST_131221_16	13/12/21	Phase2	NEGATIVE			2021-12-13T13:58:00.000+02:00	1083	Machinjiri 5	river	2021-12-13	Machinjiri	-15.7421	35.0833
ERST_131221_13	13/12/21	Phase2	NEGATIVE			2021-12-13T13:39:00.000+02:00	1077/963	Mbayani 2	river	2021-12-13	Mbayani	-15.7712	35.0064
ERST_131221_52	13/12/21	Phase2	NEGATIVE			2021-12-13T13:10:00.000+02:00	1077/963	Mbayani 2	river	2021-12-13	Mbayani	-15.7712	35.0064
ERST_131221_56	13/12/21	Phase2	NEGATIVE			2021-12-13T13:37:00.000+02:00	1077/963	Mbayani 2	river	2021-12-13	Mbayani	-15.7712	35.0064
ERST_131221_09	13/12/21	Phase2	NEGATIVE			2021-12-13T10:39:00.000+02:00	1083/1095	Ndirande 2	river	2021-12-13	Ndirande	-15.7743	35.0407
ERST_131221_07	13/12/21	Phase2	NEGATIVE			2021-12-13T10:18:00.000+02:00	1078/1109	Ndirande 4	river	2021-12-13	Ndirande	-15.7717	35.0447
ERST_131221_37	13/12/21	Phase2	NEGATIVE			2021-12-13T09:20:00.000+02:00	1102/1146	Nkolokoti 1	river	2021-12-13	Nkolokoti	-15.7847	35.0869
ERST_131221_42	13/12/21	Phase2	NEGATIVE			2021-12-13T10:09:00.000+02:00	1178/1073	Nkolokoti 10	river	2021-12-13	Nkolokoti	-15.77	35.0779
ERST_131221_44	13/12/21	Phase2	NEGATIVE			2021-12-13T10:37:00.000+02:00	1086/1098	Nkolokoti 6	river	2021-12-13	Nkolokoti	-15.776	35.0754
ERST_131221_40	13/12/21	Phase2	NEGATIVE			2021-12-13T09:46:00.000+02:00	1085/1092	Nkolokoti 7	river	2021-12-13	Nkolokoti	-15.7758	35.0793
ERST_131221_23	13/12/21	Phase2	NEGATIVE			2021-12-13T15:23:00.000+02:00	1093	Nkolokoti 8	river	2021-12-13	Nkolokoti	-15.7738	35.0758
ERST_131221_18	13/12/21	Phase2	NEGATIVE			2021-12-13T14:25:00.000+02:00	1092	Nkolokoti 9	river	2021-12-13	Nkolokoti	-15.7716	35.0715
ERST_130422_02	13/4/2022	Phase2	NEGATIVE			2022-04-13T11:14:00.000+02:00	1077	Chirimba 5	river	2022-04-13	Chirimba	-15.7289	35.014
ERST_130422_04	13/4/2022	Phase2	NEGATIVE			2022-04-13T12:27:00.000+02:00	1177	Chirimba 8	river	2021-12-28	Chirimba	-15.7493	34.999
ERST_130422_05	13/4/2022	Phase2	NEGATIVE			2022-04-13T13:10:00.000+02:00	1063	Mbayani 5	river	2022-04-13	Mbayani	-15.7596	35.0115
ERST_130422_03	13/4/2022	Phase2	NEGATIVE			2022-04-13T11:48:00.000+02:00	5	Michiru 6	river	2022-04-13	Michiru	-15.7315	34.9982
ERST_140421_03	14/04/21	Phase2	NEGATIVE			2021-04-14T10:32:00.000+02:00	1038	Chilomoni 1	river	2021-04-14	Chilomoni	-15.7591	34.9874
ERST_140421_06	14/04/21	Phase2	NEGATIVE			2021-04-14T12:40:00.000+02:00	1030	Chilomoni 10	river	2021-04-14	Chilomoni	-15.7786	34.9757
ERST_140421_02	14/04/21	Phase2	NEGATIVE			2021-04-14T09:55:00.000+02:00	1034	Chilomoni 2	river	2021-04-14	Chilomoni	-15.7605	34.9865
ERST_140421_04	14/04/21	Phase2	NEGATIVE			2021-04-14T11:11:00.000+02:00	1042	Chilomoni 5	river	2021-04-14	Chilomoni	-15.7575	34.9796
ERST_140421_05	14/04/21	Phase2	NEGATIVE			2021-04-14T11:56:00.000+02:00	1041	Chilomoni 6	river	2021-04-14	Chilomoni	-15.8463	35.0946
ERST_140421_01	14/04/21	Phase2	NEGATIVE			2021-04-14T09:30:00.000+02:00	1033	Chilomoni 7	river	2021-04-14	Chilomoni	-15.7652	34.984
ERST_140421_15	14/04/21	Phase2	NEGATIVE			2021-04-14T13:12:00.000+02:00	1075	Chirimba 1	river	2021-04-14	Chirimba	-15.7419	35.024
ERST_140421_12	14/04/21	Phase2	NEGATIVE			2021-04-14T10:47:00.000+02:00	1061	Chirimba 7	river	2021-04-14	Chirimba	-15.7532	35.0006
ERST_140421_13	14/04/21	Phase2	NEGATIVE			2021-04-14T11:22:00.000+02:00	1177	Chirimba 8	river	2021-04-14	Chirimba	-15.7493	34.999
ERST_140421_14	14/04/21	Phase2	NEGATIVE			2021-04-14T12:11:00.000+02:00	1046	Michiru 4	river	2021-04-14	Michiru	-15.749	34.9871
ERST_140621_02	14/06/21	Phase2	NEGATIVE			2021-06-14T09:52:00.000+02:00	2004/969	Chirimba Industrial 1	river	2021-06-14	Chirimba	-15.7305	35.0624
ERST_140621_01	14/06/21	Phase2	NEGATIVE			2021-06-14T09:39:00.000+02:00	1011/961	Chirimba Industrial 2	river	2021-06-14	Chirimba	-15.7281	35.0525
ERST_140621_06	14/06/21	Phase2	NEGATIVE			2021-06-14T11:51:00.000+02:00	1123/1090	Kwacha/Chinyonga	river	2021-06-14	Kwacha/Chinyonga	-15.8093	35.0411
ERST_140621_11	14/06/21	Phase2	NEGATIVE			2021-06-14T15:16:00.000+02:00	1090	Machinjiri 2	river	2021-06-14	Machinjiri	-15.753	35.0827
ERST_140621_10	14/06/21	Phase2	NEGATIVE			2021-06-14T14:52:00.000+02:00	1083	Machinjiri 5	river	2021-06-14	Machinjiri	-15.7421	35.0833
ERST_140621_04	14/06/21	Phase2	NEGATIVE			2021-06-14T11:10:00.000+02:00	1078/1109	Ndirande 4	river	2021-06-14	Ndirande	-15.7717	35.0447
ERST_140621_03	14/06/21	Phase2	NEGATIVE			2021-06-14T10:07:00.000+02:00	1064/1015	Ndirande 5	river	2021-06-14	Ndirande	-15.759	35.0332
ERST_140621_09	14/06/21	Phase2	NEGATIVE			2021-06-14T14:33:00.000+02:00	7	Nkolokoti 11	river	2021-06-14	Nkolokoti	-15.7357	35.0816
ERST_140621_07	14/06/21	Phase2	NEGATIVE			2021-06-14T13:23:00.000+02:00	1098	Nkolokoti 3	river	2021-06-14	Nkolokoti	-15.7824	35.0739
ERST_140621_08	14/06/21	Phase2	NEGATIVE			2021-06-14T13:40:00.000+02:00	1093	Nkolokoti 8	river	2021-06-14	Nkolokoti	-15.7738	35.0758
ERST_2	14/07/20	Phase2	NEGATIVE			NA	vma1	Mbayani 1	river	2020-07-14	Mbayani	-15.7698	35.002
ERST_14	14/07/20	Phase2	NEGATIVE			NA	vma2	Mbayani 2	river	2020-07-14	Mbayani	-15.7712	35.0064
ERST_138	14/09/20	Phase2	NEGATIVE			NA	vmul	Manase Sewage Plant	sewage	2020-09-14	Manase Sewage Plant	-15.8086	34.9888
ERST_160	14/09/20	Phase2	NEGATIVE			NA	vmuo	Manase Sewage Plant	sewage	2020-09-14	Manase Sewage Plant	-15.8086	34.9888
ERST_161	14/09/20	Phase2	NEGATIVE			NA	vmul	Manase Sewage Plant	sewage	2020-09-14	Manase Sewage Plant	-15.8086	34.9888
ERST_140921_19	14/09/21	Phase2	NEGATIVE			2021-09-14T11:42:00.000+02:00	1093/945	Chilomoni 11	river	2021-09-14	Chilomoni	-15.7797	34.9776
ERST_140921_18	14/09/21	Phase2	NEGATIVE			2021-09-14T11:04:00.000+02:00	1053/929	Chilomoni 4	river	2021-09-14	Chilomoni	-15.7552	34.9809
ERST_140921_08	14/09/21	Phase2	NEGATIVE			2021-09-14T12:59:00.000+02:00	1075	Chirimba 1	river	2021-09-14	Chirimba	-15.7419	35.024
ERST_140921_03	14/09/21	Phase2	NEGATIVE			2021-09-14T10:44:00.000+02:00	1024/904	Chirimba 2	river	2021-09-14	Chirimba	-15.7384	35.0211
ERST_140921_02	14/09/21	Phase2	NEGATIVE			2021-09-14T10:25:00.000+02:00	1019/893	Chirimba 3	river	2021-09-14	Chirimba	-15.7353	35.0167
ERST_140921_13	14/09/21	Phase2	NEGATIVE			2021-09-14T15:15:00.000+02:00	1080	Chirimba 4	river	2021-09-14	Chirimba	-15.7292	35.0156
ERST_140921_12	14/09/21	Phase2	NEGATIVE			2021-09-14T14:43:00.000+02:00	1077	Chirimba 5	river	2021-09-14	Chirimba	-15.7289	35.014
ERST_140921_15	14/09/21	Phase2	NEGATIVE			2021-09-14T09:34:00.000+02:00	1030/877	Chirimba 6	river	2021-09-14	Chirimba	-15.743	35.0032
ERST_140921_16	14/09/21	Phase2	NEGATIVE			2021-09-14T10:21:00.000+02:00	1033/864	Chirimba 9	river	2021-09-14	Chirimba	-15.7443	34.9993
ERST_140921_10	14/09/21	Phase2	NEGATIVE			2021-09-14T13:30:00.000+02:00	6	Machinjiri 6	river	2021-09-14	Machinjiri	-15.732	35.0463
ERST_140921_09	14/09/21	Phase2	NEGATIVE			2021-09-14T13:12:00.000+02:00	4	Manase 6	river	2021-09-14	Manase	-15.7435	35.0254
ERST_140921_01	14/09/21	Phase2	NEGATIVE			2021-09-14T09:30:00.000+02:00	1076/944	Mbayani 1	river	2021-09-14	Mbayani	-15.7698	35.002
ERST_140921_07	14/09/21	Phase2	NEGATIVE			2021-09-14T12:08:00.000+02:00	1077/963	Mbayani 2	river	2021-09-14	Mbayani	-15.7712	35.0064
ERST_140921_05	14/09/21	Phase2	NEGATIVE			2021-09-14T11:23:00.000+02:00	1067/961	Mbayani 4	river	2021-09-14	Mbayani	-15.7609	35.0129
ERST_140921_06	14/09/21	Phase2	NEGATIVE			2021-09-14T11:47:00.000+02:00	1060/929	Mbayani 6	river	2021-09-14	Mbayani	-15.7569	35.008
ERST_140921_04	14/09/21	Phase2	NEGATIVE			2021-09-14T11:06:00.000+02:00	1054/912	Mbayani 7	river	2021-09-14	Mbayani	-15.7559	35.0032
ERST_140921_17	14/09/21	Phase2	NEGATIVE			2021-09-14T10:37:00.000+02:00	2003/849	Michiru 1	river	2021-09-14	Michiru	-15.7413	34.9934
ERST_140921_11	14/09/21	Phase2	NEGATIVE			2021-09-14T14:10:00.000+02:00	5	Michiru 6	river	2021-09-14	Michiru	-15.7315	34.9982
ERST_140921_24	14/09/21	Phase2	NEGATIVE			2021-09-14T15:12:00.000+02:00	32	Mudi dam	river	2021-09-14	Mudi dam	-15.7949	35.0365
ERST_140921_20	14/09/21	Phase2	NEGATIVE			2021-09-14T13:50:00.000+02:00	Ndirande 1	Ndirande 1	river	2021-09-14	Ndirande	-15.7761	35.0349
ERST_140921_23	14/09/21	Phase2	NEGATIVE			2021-09-14T14:52:00.000+02:00	1024	Ndirande 6	river	2021-09-14	Ndirande	-15.784	35.0251
ERST_140921_22	14/09/21	Phase2	NEGATIVE			2021-09-14T14:31:00.000+02:00	2	Ndirande 7	river	2021-09-14	Ndirande	-15.7674	35.0305
ERST_140921_21	14/09/21	Phase2	NEGATIVE			2021-09-14T14:06:00.000+02:00	3	Ndirande 8	river	2021-09-14	Ndirande	-15.777	35.031
ERST_158	14/10/20	Phase2	NEGATIVE			NA	vma1	Mbayani 1	river	2020-10-14	Mbayani	-15.7698	35.002
ERST_129	14/10/20	Phase2	NEGATIVE			NA	vma2	Mbayani 2	river	2020-10-14	Mbayani	-15.7712	35.0064
ERST_157	14/10/20	Phase2	NEGATIVE			NA	vma2	Mbayani 2	river	2020-10-14	Mbayani	-15.7712	35.0064
ERST_200	14/12/20	Phase2	NEGATIVE			NA	vmul	Manase Sewage Plant	sewage	2020-12-14	Manase Sewage Plant	-15.8086	34.9888
ERST_217	14/12/20	Phase2	NEGATIVE			NA	vmul	Manase Sewage Plant	sewage	2020-12-14	Manase Sewage Plant	-15.8086	34.9888
ERST_141221_03	14/12/21	Phase2	NEGATIVE			2021-12-14T09:43:00.000+02:00	1133/1006	Soche 3	river	2021-12-14	Soche	-15.8155	35.0095
ERST_141221_06	14/12/21	Phase2	NEGATIVE			2021-12-14T10:00:00.000+02:00	1133/1006	Soche 3	river	2021-12-14	Soche	-15.8155	35.0095
ERST_141221_12	14/12/21	Phase2	NEGATIVE			2021-12-14T10:56:00.000+02:00	1133/1006	Soche 3	river	2021-12-14	Soche	-15.8155	35.0095
ERST_141221_30	14/12/21	Phase2	NEGATIVE			2021-12-14T09:32:00.000+02:00	1133/1006	Soche 3	river	2021-12-14	Soche	-15.8155	35.0095
ERST_141221_33	14/12/21	Phase2	NEGATIVE			2021-12-14T09:50:00.000+02:00	1133/1006	Soche 3	river	2021-12-14	Soche	-15.8155	35.0095
ERST_141221_34	14/12/21	Phase2	NEGATIVE			2021-12-14T10:25:00.000+02:00	1133/1006	Soche 3	river	2021-12-14	Soche	-15.8155	35.0095
ERST_141221_36	14/12/21	Phase2	NEGATIVE			2021-12-14T10:41:00.000+02:00	1133/1006	Soche 3	river	2021-12-14	Soche	-15.8155	35.0095
ERST_141221_38	14/12/21	Phase2	NEGATIVE			2021-12-14T12:52:00.000+02:00	1133/1006	Soche 3	river	2021-12-14	Soche	-15.8155	35.0095
ERST_141221_41	14/12/21	Phase2	NEGATIVE			2021-12-14T13:26:00.000+02:00	1133/1006	Soche 3	river	2021-12-14	Soche	-15.8155	35.0095
ERST_141221_44	14/12/21	Phase2	NEGATIVE			2021-12-14T14:00:00.000+02:00	1133/1006	Soche 3	river	2021-12-14	Soche	-15.8155	35.0095
ERST_141221_45	14/12/21	Phase2	NEGATIVE			2021-12-14T14:24:00.000+02:00	1133/1006	Soche 3	river	2021-12-14	Soche	-15.8155	35.0095
ERST_140222_10	14/2/2022	Phase2	NEGATIVE			2022-02-14T15:01:00.000+02:00	1151/1108	Bangwe 1	river	2022-02-14	Bangwe	-15.8291	35.0754
ERST_140222_09	14/2/2022	Phase2	NEGATIVE			2022-02-14T14:43:00.000+02:00	1150/1099	Bangwe 3	river	2022-02-14	Bangwe	-15.8282	35.0859
ERST_140222_02	14/2/2022	Phase2	NEGATIVE			2022-02-14T09:40:00.000+02:00	1132/1116	Bangwe 6	river	2022-02-14	Bangwe	-15.8145	35.0944
ERST_140222_01	14/2/2022	Phase2	NEGATIVE			2022-02-14T09:25:00.000+02:00	1122/1072	Bangwe 8	river	2022-02-14	Bangwe	-15.8073	35.1007
ERST_140222_03	14/2/2022	Phase2	NEGATIVE			2022-02-14T10:19:00.000+02:00	1167/1026	Chigumula 6	river	2022-02-14	Chigumula	-15.8463	35.0946
ERST_140222_08	14/2/2022	Phase2	NEGATIVE			2022-02-14T14:27:00.000+02:00	1167/1026	Chigumula 6	river	2022-02-14	Chigumula	-15.8463	35.0946
ERST_140222_04	14/2/2022	Phase2	NEGATIVE			2022-02-14T11:01:00.000+02:00	1158/1076	Chigumula 9	river	2022-02-14	Chigumula	-15.8357	35.0945
ERST_140222_11	14/2/2022	Phase2	NEGATIVE			2022-02-14T15:31:00.000+02:00	1123/1090	Kwacha/Chinyonga	river	2022-02-14	Kwacha/Chinyonga	-15.8093	35.0411
ERST_140222_06	14/2/2022	Phase2	NEGATIVE			2022-02-14T12:08:00.000+02:00	2002/931	Manase Sewage Plant	sewage	2022-02-14	Manase Sewage Plant	-15.8086	34.9888
ERST_140222_07	14/2/2022	Phase2	NEGATIVE			2022-02-14T12:38:00.000+02:00	2002/931	Manase Sewage Plant	sewage	2022-02-14	Manase Sewage Plant	-15.8086	34.9888
ERST_140222_05	14/2/2022	Phase2	NEGATIVE			2022-02-14T11:31:00.000+02:00	1102/1146	Nkolokoti 1	river	2022-02-14	Nkolokoti	-15.7847	35.0869
ERST_140322_23	14/3/2022	Phase2	NEGATIVE			2022-03-14T10:49:00.000+02:00	1151/1108	Bangwe 1	river	2022-03-14	Bangwe	-15.8291	35.0754
ERST_140322_03	14/3/2022	Phase2	NEGATIVE			2022-03-14T10:39:00.000+02:00	1132/1116	Bangwe 6	river	2022-03-14	Bangwe	-15.8145	35.0944
ERST_140322_02	14/3/2022	Phase2	NEGATIVE			2022-03-14T09:25:00.000+02:00	1122/1072	Bangwe 8	river	2022-03-14	Bangwe	-15.8073	35.1007
ERST_140322_04	14/3/2022	Phase2	NEGATIVE			2022-03-14T11:02:00.000+02:00	1167/1026	Chigumula 6	river	2022-03-14	Chigumula	-15.8463	35.0946
ERST_140322_27	14/3/2022	Phase2	NEGATIVE			2022-03-14T14:42:00.000+02:00	1077	Chirimba 5	river	2022-03-14	Chirimba	-15.7289	35.014
ERST_140322_28	14/3/2022	Phase2	NEGATIVE			2022-03-14T15:15:00.000+02:00	1177	Chirimba 8	river	2022-03-14	Chirimba	-15.7493	34.999
ERST_140322_08	14/3/2022	Phase2	NEGATIVE			2022-03-14T15:11:00.000+02:00	1078	Chirimba Industrial 3	river	2022-03-14	Chirimba	-15.7303	35.0521
ERST_140322_24	14/3/2022	Phase2	NEGATIVE			2022-03-14T11:22:00.000+02:00	1123/1090	Kwacha/Chinyonga	river	2022-03-14	Kwacha/Chinyonga	-15.8093	35.0411
ERST_140322_07	14/3/2022	Phase2	NEGATIVE			2022-03-14T14:09:00.000+02:00	1083	Machinjiri 5	river	2022-03-14	Machinjiri	-15.7421	35.0833
ERST_140322_01	14/3/2022	Phase2	NEGATIVE			2022-03-14T08:50:00.000+02:00	2002/931	Manase Sewage Plant	sewage	2022-03-14	Manase Sewage Plant	-15.8086	34.9888
ERST_140322_25	14/3/2022	Phase2	NEGATIVE			2022-03-14T11:57:00.000+02:00	2002/931	Manase Sewage Plant	sewage	2022-03-14	Manase Sewage Plant	-15.8086	34.9888
ERST_140322_21	14/3/2022	Phase2	NEGATIVE			2022-03-14T09:52:00.000+02:00	1161/1067	Mbayani 3	river	2022-03-14	Mbayani	-15.769	35.008
ERST_140322_26	14/3/2022	Phase2	NEGATIVE			2022-03-14T14:03:00.000+02:00	1046/878	Michiru 5	river	2022-03-14	Michiru	-15.7518	34.9907
ERST_140322_05	14/3/2022	Phase2	NEGATIVE			2022-03-14T11:39:00.000+02:00	1102/1146	Nkolokoti 1	river	2022-03-14	Nkolokoti	-15.7847	35.0869
ERST_140322_06	14/3/2022	Phase2	NEGATIVE			2022-03-14T13:48:00.000+02:00	1098	Nkolokoti 3	river	2022-03-14	Nkolokoti	-15.7824	35.0739
ERST_150221_03	15/02/21	Phase2	NEGATIVE			2021-02-15T10:38:00.000+02:00	1038	Chilomoni 1	river	2021-02-15	Chilomoni	-15.7591	34.9874
ERST_150221_04	15/02/21	Phase2	NEGATIVE			2021-02-15T11:01:00.000+02:00	1034	Chilomoni 2	river	2021-02-15	Chilomoni	-15.7605	34.9865
ERST_150221_10	15/02/21	Phase2	NEGATIVE			2021-02-15T15:48:00.000+02:00	1053/929	Chilomoni 4	river	2021-02-15	Chilomoni	-15.7552	34.9809
ERST_150221_05	15/02/21	Phase2	NEGATIVE			2021-02-15T11:19:00.000+02:00	1042	Chilomoni 5	river	2021-02-15	Chilomoni	-15.7575	34.9796
ERST_150221_06	15/02/21	Phase2	NEGATIVE			2021-02-15T11:58:00.000+02:00	1041	Chilomoni 6	river	2021-02-15	Chilomoni	-15.8463	35.0946
ERST_150221_01	15/02/21	Phase2	NEGATIVE			2021-02-15T09:55:00.000+02:00	1033	Chilomoni 7	river	2021-02-15	Chilomoni	-15.7652	34.984
ERST_150221_02	15/02/21	Phase2	NEGATIVE			2021-02-15T10:16:00.000+02:00	1033	Chilomoni 7	river	2021-02-15	Chilomoni	-15.7652	34.984
ERST_150221_08	15/02/21	Phase2	NEGATIVE			2021-02-15T14:36:00.000+02:00	1030/877	Chirimba 6	river	2021-02-15	Chirimba	-15.743	35.0032
ERST_150221_09	15/02/21	Phase2	NEGATIVE			2021-02-15T14:59:00.000+02:00	1033/864	Chirimba 9	river	2021-02-15	Chirimba	-15.7443	34.9993
ERST_150221_11	15/02/21	Phase2	NEGATIVE			2021-02-15T16:03:00.000+02:00	1046	Michiru 4	river	2021-02-15	Michiru	-15.749	34.9871
ERST_150321_02	15/03/21	Phase2	NEGATIVE			2021-03-15T09:48:00.000+02:00	1034	Chilomoni 2	river	2021-03-15	Chilomoni	-15.7605	34.9865
ERST_150321_03	15/03/21	Phase2	NEGATIVE			2021-03-15T10:09:00.000+02:00	1053/929	Chilomoni 4	river	2021-03-15	Chilomoni	-15.7552	34.9809
ERST_150321_05	15/03/21	Phase2	NEGATIVE			2021-03-15T10:59:00.000+02:00	1053/929	Chilomoni 4	river	2021-03-15	Chilomoni	-15.7552	34.9809
ERST_150321_04	15/03/21	Phase2	NEGATIVE			2021-03-15T10:17:00.000+02:00	1042	Chilomoni 5	river	2021-03-15	Chilomoni	-15.7575	34.9796
ERST_150321_07	15/03/21	Phase2	NEGATIVE			2021-03-15T14:20:00.000+02:00	1042	Chilomoni 5	river	2021-03-15	Chilomoni	-15.7575	34.9796
ERST_150321_09	15/03/21	Phase2	NEGATIVE			2021-03-15T15:06:00.000+02:00	1041	Chilomoni 6	river	2021-03-15	Chilomoni	-15.8463	35.0946
ERST_150321_01	15/03/21	Phase2	NEGATIVE			2021-03-15T09:31:00.000+02:00	1033	Chilomoni 7	river	2021-03-15	Chilomoni	-15.7652	34.984
ERST_150321_06	15/03/21	Phase2	NEGATIVE			2021-03-15T14:03:00.000+02:00	1030/877	Chirimba 6	river	2021-03-15	Chirimba	-15.743	35.0032
ERST_150321_08	15/03/21	Phase2	NEGATIVE			2021-03-15T14:53:00.000+02:00	2003/849	Michiru 1	river	2021-03-15	Michiru	-15.7413	34.9934
ERST_55	15/05/20	Phase2	NEGATIVE			NA	vmul	Manase Sewage Plant	sewage	2020-05-15	Manase Sewage Plant	-15.8086	34.9888
ERST_56	15/06/20	Phase2	NEGATIVE			NA	vmui	Manase Sewage Plant	sewage	2020-06-15	Manase Sewage Plant	-15.8086	34.9888
ERST_150621_38	15/06/21	Phase2	NEGATIVE			2021-06-15T11:38:00.000+02:00	18	Manase 5	river	2021-06-15	Manase	-15.802	34.9876
ERST_150621_01	15/06/21	Phase2	NEGATIVE			2021-06-15T09:27:00.000+02:00	2002/931	Manase Sewage Plant	sewage	2021-06-15	Manase Sewage Plant	-15.8086	34.9888
ERST_150621_53	15/06/21	Phase2	NEGATIVE			2021-06-15T14:59:00.000+02:00	2002/931	Manase Sewage Plant	sewage	2021-06-15	Manase Sewage Plant	-15.8086	34.9888
ERST_150621_56	15/06/21	Phase2	NEGATIVE			2021-06-15T15:12:00.000+02:00	2002/931	Manase Sewage Plant	sewage	2021-06-15	Manase Sewage Plant	-15.8086	34.9888
ERST_150621_04	15/06/21	Phase2	NEGATIVE			2021-06-15T11:19:00.000+02:00	1077/963	Mbayani 2	river	2021-06-15	Mbayani	-15.7712	35.0064
ERST_150621_07	15/06/21	Phase2	NEGATIVE			2021-06-15T14:35:00.000+02:00	28	Naperi 2	river	2021-06-15	Naperi	-15.8084	35.0161
ERST_150621_41	15/06/21	Phase2	NEGATIVE			2021-06-15T11:59:00.000+02:00	23	Naperi 3	river	2021-06-15	Naperi	-15.8079	35.0045
ERST_150621_26	15/06/21	Phase2	NEGATIVE			2021-06-15T09:27:00.000+02:00	11	North 1	river	2021-06-15	North	-15.6955	34.9916
ERST_150621_29	15/06/21	Phase2	NEGATIVE			2021-06-15T09:40:00.000+02:00	10	North 2	river	2021-06-15	North	-15.7037	35.0047
ERST_150621_35	15/06/21	Phase2	NEGATIVE			2021-06-15T10:36:00.000+02:00	12	North 4	river	2021-06-15	North	-15.7062	35.0428
ERST_150621_32	15/06/21	Phase2	NEGATIVE			2021-06-15T10:14:00.000+02:00	0	North 5	river	2021-06-15	North	-15.6984	35.0598
ERST_150621_06	15/06/21	Phase2	NEGATIVE			2021-06-15T14:20:00.000+02:00	1173	Soche 2	river	2021-06-15	Soche	-15.8125	35.0146
ERST_150621_03	15/06/21	Phase2	NEGATIVE			2021-06-15T10:19:00.000+02:00	1133/1006	Soche 3	river	2021-06-15	Soche	-15.8155	35.0095
ERST_150621_08	15/06/21	Phase2	NEGATIVE			2021-06-15T15:06:00.000+02:00	1133/1006	Soche 3	river	2021-06-15	Soche	-15.8155	35.0095
ERST_150621_02	15/06/21	Phase2	NEGATIVE			2021-06-15T09:58:00.000+02:00	1166	Soche 4	river	2021-06-15	Soche	-15.8197	35.0053
ERST_150621_47	15/06/21	Phase2	NEGATIVE			2021-06-15T13:22:00.000+02:00	1168	Soche 5	river	2021-06-15	Soche	-15.8218	35.0009
ERST_150621_44	15/06/21	Phase2	NEGATIVE			2021-06-15T12:32:00.000+02:00	21	South West 1	river	2021-06-15	Nancholi	-15.8251	34.968
ERST_150621_05	15/06/21	Phase2	NEGATIVE			2021-06-15T12:07:00.000+02:00	1103/1039	Waterboard 2	lagoon	2021-06-15	Waterboard	-15.7893	35.0188
ERST_152	15/09/20	Phase2	NEGATIVE			NA	vma1	Mbayani 1	river	2020-09-15	Mbayani	-15.7698	35.002
ERST_156	15/09/20	Phase2	NEGATIVE			NA	vma2	Mbayani 2	river	2020-09-15	Mbayani	-15.7712	35.0064
ERST_150921_02	15/09/21	Phase2	NEGATIVE			2021-09-15T09:31:00.000+02:00	2002/931	Manase Sewage Plant	sewage	2021-09-15	Manase Sewage Plant	-15.8086	34.9888
ERST_150921_03	15/09/21	Phase2	NEGATIVE			2021-09-15T09:48:00.000+02:00	2002/931	Manase Sewage Plant	sewage	2021-09-15	Manase Sewage Plant	-15.8086	34.9888
ERST_151121_01	15/11/21	Phase2	NEGATIVE			2021-11-15T09:37:00.000+02:00	2004/969	Chirimba Industrial 1	river	2021-11-15	Chirimba	-15.7305	35.0624
ERST_151121_08	15/11/21	Phase2	NEGATIVE			2021-11-15T14:20:00.000+02:00	1090	Machinjiri 2	river	2021-11-15	Machinjiri	-15.753	35.0827
ERST_151121_47	15/11/21	Phase2	NEGATIVE			2021-11-15T11:25:00.000+02:00	1038/1028	Machinjiri 4	river	2021-11-15	Machinjiri	-15.7471	35.0849
ERST_151121_07	15/11/21	Phase2	NEGATIVE			2021-11-15T14:00:00.000+02:00	1083	Machinjiri 5	river	2021-11-15	Machinjiri	-15.7421	35.0833
ERST_151121_06	15/11/21	Phase2	NEGATIVE			2021-11-15T13:41:00.000+02:00	1077/963	Mbayani 2	river	2021-11-15	Mbayani	-15.7712	35.0064
ERST_151121_48	15/11/21	Phase2	NEGATIVE			2021-11-15T12:26:00.000+02:00	1077/963	Mbayani 2	river	2021-11-15	Mbayani	-15.7712	35.0064
ERST_151121_49	15/11/21	Phase2	NEGATIVE			2021-11-15T12:44:00.000+02:00	1077/963	Mbayani 2	river	2021-11-15	Mbayani	-15.7712	35.0064
ERST_151121_03	15/11/21	Phase2	NEGATIVE			2021-11-15T10:36:00.000+02:00	1083/1095	Ndirande 2	river	2021-11-15	Ndirande	-15.7743	35.0407
ERST_151121_04	15/11/21	Phase2	NEGATIVE			2021-11-15T10:54:00.000+02:00	1078/1109	Ndirande 4	river	2021-11-15	Ndirande	-15.7717	35.0447
ERST_151121_02	15/11/21	Phase2	NEGATIVE			2021-11-15T10:01:00.000+02:00	1064/1015	Ndirande 5	river	2021-11-15	Ndirande	-15.759	35.0332
ERST_151121_42	15/11/21	Phase2	NEGATIVE			2021-11-15T09:23:00.000+02:00	1102/1146	Nkolokoti 1	river	2021-11-15	Nkolokoti	-15.7847	35.0869
ERST_151121_44	15/11/21	Phase2	NEGATIVE			2021-11-15T10:12:00.000+02:00	1178/1073	Nkolokoti 10	river	2021-11-15	Nkolokoti	-15.77	35.0779
ERST_151121_43	15/11/21	Phase2	NEGATIVE			2021-11-15T09:46:00.000+02:00	1085/1092	Nkolokoti 7	river	2021-11-15	Nkolokoti	-15.7758	35.0793
ERST_151121_45	15/11/21	Phase2	NEGATIVE			2021-11-15T10:40:00.000+02:00	1086/1092	Nkolokoti 7	river	2021-11-15	Nkolokoti	-15.7758	35.0793
ERST_151121_09	15/11/21	Phase2	NEGATIVE			2021-11-15T14:53:00.000+02:00	1093	Nkolokoti 8	river	2021-11-15	Nkolokoti	-15.7738	35.0758
ERST_151121_10	15/11/21	Phase2	NEGATIVE			2021-11-15T15:16:00.000+02:00	1093	Nkolokoti 8	river	2021-11-15	Nkolokoti	-15.7738	35.0758
ERST_209	15/12/20	Phase2	NEGATIVE			NA	vma1	Mbayani 1	river	2020-12-15	Mbayani	-15.7698	35.002
ERST_210	15/12/20	Phase2	NEGATIVE			NA	vma2	Mbayani 2	river	2020-12-15	Mbayani	-15.7712	35.0064
ERST_151221_01	15/12/21	Phase2	NEGATIVE			2021-12-15T08:32:00.000+02:00	1119/932	Manase 2	river	2021-12-15	Manase	-15.807	34.989
ERST_151221_03	15/12/21	Phase2	NEGATIVE			2021-12-15T08:54:00.000+02:00	1119/932	Manase 2	river	2021-12-15	Manase	-15.807	34.989
ERST_151221_05	15/12/21	Phase2	NEGATIVE			2021-12-15T09:08:00.000+02:00	1119/932	Manase 2	river	2021-12-15	Manase	-15.807	34.989
ERST_151221_07	15/12/21	Phase2	NEGATIVE			2021-12-15T09:23:00.000+02:00	1119/932	Manase 2	river	2021-12-15	Manase	-15.807	34.989
ERST_150222_01	15/2/2022	Phase2	NEGATIVE			2022-02-15T08:58:00.000+02:00	1011/961	Chirimba Industrial 2	river	2022-02-15	Chirimba	-15.7281	35.0525
ERST_150222_04	15/2/2022	Phase2	NEGATIVE			2022-02-15T11:03:00.000+02:00	1056/1039	Machinjiri 1	river	2022-02-15	Machinjiri	-15.7552	35.0816
ERST_150222_08	15/2/2022	Phase2	NEGATIVE			2022-02-15T13:33:00.000+02:00	1138/916	Nancholi 1	river	2022-02-15	Nancholi	-15.8226	34.9841
ERST_150222_09	15/2/2022	Phase2	NEGATIVE			2022-02-15T13:59:00.000+02:00	1154/960	Nancholi 5	river	2022-02-15	Nancholi	-15.8317	34.9919
ERST_150222_05	15/2/2022	Phase2	NEGATIVE			2022-02-15T11:47:00.000+02:00	1086/1098	Nkolokoti 6	river	2022-02-15	Nkolokoti	-15.776	35.0754
ERST_150222_06	15/2/2022	Phase2	NEGATIVE			2022-02-15T12:07:00.000+02:00	1173	Soche 2	river	2022-02-15	Soche	-15.8125	35.0146
ERST_150222_10	15/2/2022	Phase2	NEGATIVE			2022-02-15T14:23:00.000+02:00	1149/979	Soche 6	river	2022-02-15	Soche	-15.8279	34.9986
ERST_150322_23	15/3/2022	Phase2	NEGATIVE			2022-03-15T09:41:00.000+02:00	1127	Bangwe 4	river	2022-03-15	Bangwe	-15.8245	35.0855
ERST_150322_24	15/3/2022	Phase2	NEGATIVE			2022-03-15T10:14:00.000+02:00	1127	Bangwe 4	river	2022-03-15	Bangwe	-15.8245	35.0855
ERST_150322_25	15/3/2022	Phase2	NEGATIVE			2022-03-15T10:31:00.000+02:00	1123	Bangwe 5	river	2022-03-15	Bangwe	-15.8199	35.0877
ERST_150322_26	15/3/2022	Phase2	NEGATIVE			2022-03-15T11:14:00.000+02:00	1123	Bangwe 5	river	2022-03-15	Bangwe	-15.8199	35.0877
ERST_150322_27	15/3/2022	Phase2	NEGATIVE			2022-03-15T10:55:00.000+02:00	1123	Bangwe 5	river	2022-03-15	Bangwe	-15.8199	35.0877
ERST_150322_02	15/3/2022	Phase2	NEGATIVE			2022-03-15T09:14:00.000+02:00	2004/969	Chirimba Industrial 1	river	2022-03-15	Chirimba	-15.7305	35.0624
ERST_150322_01	15/3/2022	Phase2	NEGATIVE			2022-03-15T08:59:00.000+02:00	1011/961	Chirimba Industrial 2	river	2022-03-15	Chirimba	-15.7281	35.0525
ERST_150322_04	15/3/2022	Phase2	NEGATIVE			2022-03-15T09:51:00.000+02:00	1056/1039	Machinjiri 1	river	2022-03-15	Machinjiri	-15.7552	35.0816
ERST_150322_03	15/3/2022	Phase2	NEGATIVE			2022-03-15T09:36:00.000+02:00	1038/1028	Machinjiri 4	river	2022-03-15	Machinjiri	-15.7471	35.0849
ERST_150322_08	15/3/2022	Phase2	NEGATIVE			2022-03-15T11:44:00.000+02:00	32	Mudi dam	river	2022-03-15	Mudi dam	-15.7949	35.0365
ERST_150322_32	15/3/2022	Phase2	NEGATIVE			2022-03-15T13:23:00.000+02:00	1138/916	Nancholi 1	river	2022-03-15	Nancholi	-15.8226	34.9841
ERST_150322_31	15/3/2022	Phase2	NEGATIVE			2022-03-15T13:02:00.000+02:00	1154/960	Nancholi 5	river	2022-03-15	Nancholi	-15.8317	34.9919
ERST_150322_09	15/3/2022	Phase2	NEGATIVE			2022-03-15T12:18:00.000+02:00	Ndirande 1	Ndirande 1	river	2022-03-15	Ndirande	-15.7761	35.0349
ERST_150322_11	15/3/2022	Phase2	NEGATIVE			2022-03-15T12:55:00.000+02:00	1024	Ndirande 6	river	2022-03-15	Ndirande	-15.784	35.0251
ERST_150322_10	15/3/2022	Phase2	NEGATIVE			2022-03-15T12:24:00.000+02:00	2	Ndirande 7	river	2022-03-15	Ndirande	-15.7674	35.0305
ERST_150322_05	15/3/2022	Phase2	NEGATIVE			2022-03-15T10:13:00.000+02:00	1178/1073	Nkolokoti 10	river	2022-03-15	Nkolokoti	-15.77	35.0779
ERST_150322_06	15/3/2022	Phase2	NEGATIVE			2022-03-15T10:24:00.000+02:00	1086/1098	Nkolokoti 6	river	2022-03-15	Nkolokoti	-15.776	35.0754
ERST_150322_07	15/3/2022	Phase2	NEGATIVE			2022-03-15T10:44:00.000+02:00	1085/1092	Nkolokoti 7	river	2022-03-15	Nkolokoti	-15.7758	35.0793
ERST_150322_28	15/3/2022	Phase2	NEGATIVE			2022-03-15T11:55:00.000+02:00	1120/1033	Soche 1	river	2022-03-15	Soche	-15.807	35.0114
ERST_150322_29	15/3/2022	Phase2	NEGATIVE			2022-03-15T12:13:00.000+02:00	1133/1006	Soche 3	river	2022-03-15	Soche	-15.8155	35.0095
ERST_150322_23	15/3/2022	Phase2	NEGATIVE			2022-03-15T13:47:00.000+02:00	1149/979	Soche 6	river	2022-03-15	Soche	-15.8279	34.9986
ERST_150322_30	15/3/2022	Phase2	NEGATIVE			2022-03-15T12:40:00.000+02:00	1144/1017	Zingwangwa 1	river	2022-03-15	Zingwangwa	-15.8262	35.0081
ERST_160221_01	16/02/21	Phase2	NEGATIVE			2021-02-16T09:35:00.000+02:00	1132	Bangwe 2	river	2021-02-16	Bangwe	-15.8323	35.0831
ERST_160221_02	16/02/21	Phase2	NEGATIVE			2021-02-16T10:13:00.000+02:00	1138	Chigumula 3	river	2021-02-16	Chigumula	-15.8464	35.0821
ERST_160221_03	16/02/21	Phase2	NEGATIVE			2021-02-16T10:58:00.000+02:00	1167/1026	Chigumula 6	river	2022-01-17	Chigumula	-15.8463	35.0946
ERST_160221_04	16/02/21	Phase2	NEGATIVE			2021-02-16T11:43:00.000+02:00	1135	Chigumula 7	river	2021-02-16	Chigumula	-15.8463	35.0979
ERST_160221_06	16/02/21	Phase2	NEGATIVE			2021-02-16T14:37:00.000+02:00	1135	Chigumula 7	river	2021-02-16	Chigumula	-15.8463	35.0979
ERST_160221_08	16/02/21	Phase2	NEGATIVE			2021-02-16T15:47:00.000+02:00	1158	Nancholi 2	river	2021-02-16	Nancholi	-15.8243	34.9799
ERST_160221_05	16/02/21	Phase2	NEGATIVE			2021-02-16T14:11:00.000+02:00	1151	Nancholi 6	river	2021-02-16	Nancholi	-15.8273	34.9953
ERST_160221_07	16/02/21	Phase2	NEGATIVE			2021-02-16T15:01:00.000+02:00	1151	Nancholi 6	river	2021-02-16	Nancholi	-15.8273	34.9953
ERST_160321_06	16/03/21	Phase2	NEGATIVE			2021-03-16T14:03:00.000+02:00	1011/961	Chirimba Industrial 2	river	2021-03-16	Chirimba	-15.7281	35.0525
ERST_160321_08	16/03/21	Phase2	NEGATIVE			2021-03-16T14:42:00.000+02:00	1011/961	Chirimba Industrial 2	river	2021-03-16	Chirimba	-15.7281	35.0525
ERST_160321_09	16/03/21	Phase2	NEGATIVE			2021-03-16T14:52:00.000+02:00	1078	Chirimba Industrial 3	river	2021-03-16	Chirimba	-15.7303	35.0521
ERST_160321_04	16/03/21	Phase2	NEGATIVE			2021-03-16T11:16:00.000+02:00	1082	Chirimba Industrial 4	river	2021-03-16	Chirimba	-15.7301	35.0508
ERST_160321_07	16/03/21	Phase2	NEGATIVE			2021-03-16T14:31:00.000+02:00	1082	Chirimba Industrial 4	river	2021-03-16	Chirimba	-15.7301	35.0508
ERST_160321_11	16/03/21	Phase2	NEGATIVE			2021-03-16T15:49:00.000+02:00	32	Mudi dam	river	2021-03-16	Mudi dam	-15.7949	35.0365
ERST_160321_05	16/03/21	Phase2	NEGATIVE			2021-03-16T12:00:00.000+02:00	1154	Nancholi 4	river	2021-03-16	Nancholi	-15.8357	34.9884
ERST_160321_03	16/03/21	Phase2	NEGATIVE			2021-03-16T10:29:00.000+02:00	1154/960	Nancholi 5	river	2021-03-16	Nancholi	-15.8317	34.9919
ERST_160321_01	16/03/21	Phase2	NEGATIVE			2021-03-16T09:20:00.000+02:00	1151	Nancholi 6	river	2021-03-16	Nancholi	-15.8273	34.9953
ERST_160321_10	16/03/21	Phase2	NEGATIVE			2021-03-16T15:22:00.000+02:00	Ndirande 1	Ndirande 1	river	2021-03-16	Ndirande	-15.7761	35.0349
ERST_160321_02	16/03/21	Phase2	NEGATIVE			2021-03-16T10:10:00.000+02:00	1024	Ndirande 6	river	2021-03-16	Ndirande	-15.784	35.0251
ERST_52	16/05/20	Phase2	NEGATIVE			NA	vma1	Mbayani 1	river	2020-05-16	Mbayani	-15.7698	35.002
ERST_53	16/05/20	Phase2	NEGATIVE			NA	vma1	Mbayani 1	river	2020-05-16	Mbayani	-15.7698	35.002
ERST_160821_01	16/08/21	Phase2	NEGATIVE			2021-08-16T09:03:00.000+02:00	1093/945	Chilomoni 11	river	2021-08-16	Chilomoni	-15.7797	34.9776
ERST_160821_11	16/08/21	Phase2	NEGATIVE			2021-08-16T13:55:00.000+02:00	1019/893	Chirimba 3	river	2021-08-16	Chirimba	-15.7353	35.0167
ERST_160821_06	16/08/21	Phase2	NEGATIVE			2021-08-16T10:57:00.000+02:00	1177	Chirimba 8	river	2021-08-16	Chirimba	-15.7493	34.999
ERST_160821_07	16/08/21	Phase2	NEGATIVE			2021-08-16T11:16:00.000+02:00	1177	Chirimba 8	river	2021-08-16	Chirimba	-15.7493	34.999
ERST_160821_04	16/08/21	Phase2	NEGATIVE			2021-08-16T10:04:00.000+02:00	1033/864	Chirimba 9	river	2021-08-16	Chirimba	-15.7443	34.9993
ERST_160821_14	16/08/21	Phase2	NEGATIVE			2021-08-16T15:09:00.000+02:00	1076/944	Mbayani 1	river	2021-08-16	Mbayani	-15.7698	35.002
ERST_160821_09	16/08/21	Phase2	NEGATIVE			2021-08-16T12:03:00.000+02:00	1067/961	Mbayani 4	river	2021-08-16	Mbayani	-15.7609	35.0129
ERST_160821_12	16/08/21	Phase2	NEGATIVE			2021-08-16T14:25:00.000+02:00	1060/929	Mbayani 6	river	2021-08-16	Mbayani	-15.7569	35.008
ERST_160821_08	16/08/21	Phase2	NEGATIVE			2021-08-16T11:29:00.000+02:00	1054/912	Mbayani 7	river	2021-08-16	Mbayani	-15.7559	35.0032
ERST_160821_03	16/08/21	Phase2	NEGATIVE			2021-08-16T09:54:00.000+02:00	2003/849	Michiru 1	river	2021-08-16	Michiru	-15.7413	34.9934
ERST_145	16/09/20	Phase2	NEGATIVE			NA	vndr1	Ndirande 1	river	2020-09-16	Ndirande	-15.7761	35.0349
ERST_100	16/09/20	Phase2	NEGATIVE			NA	vndr2	Ndirande 2	river	2020-09-16	Ndirande	-15.7743	35.0407
ERST_162	16/09/20	Phase2	NEGATIVE			NA	vndr2	Ndirande 2	river	2020-09-16	Ndirande	-15.7743	35.0407
ERST_184	16/11/20	Phase2	NEGATIVE			NA	vmul	Manase Sewage Plant	sewage	2020-11-16	Manase Sewage Plant	-15.8086	34.9888
ERST_188	16/11/20	Phase2	NEGATIVE			NA	vmui	Manase Sewage Plant	sewage	2020-11-16	Manase Sewage Plant	-15.8086	34.9888
ERST_192	16/11/20	Phase2	NEGATIVE			NA	vmuo	Manase Sewage Plant	sewage	2020-11-16	Manase Sewage Plant	-15.8086	34.9888
ERST_161121_01	16/11/21	Phase2	NEGATIVE			2021-11-16T09:10:00.000+02:00	2002/931	Manase Sewage Plant	sewage	2021-11-16	Manase Sewage Plant	-15.8086	34.9888
ERST_161121_40	16/11/21	Phase2	NEGATIVE			2021-11-16T11:38:00.000+02:00	1138/916	Nancholi 1	river	2021-11-16	Nancholi	-15.8226	34.9841
ERST_161121_04	16/11/21	Phase2	NEGATIVE			2021-11-16T10:22:00.000+02:00	1133/1006	Soche 3	river	2021-11-16	Soche	-15.8155	35.0095
ERST_161121_28	16/11/21	Phase2	NEGATIVE			2021-11-16T09:34:00.000+02:00	1133/1006	Soche 3	river	2021-11-16	Soche	-15.8155	35.0095
ERST_161121_30	16/11/21	Phase2	NEGATIVE			2021-11-16T09:54:00.000+02:00	1133/1006	Soche 3	river	2021-11-16	Soche	-15.8155	35.0095
ERST_161121_32	16/11/21	Phase2	NEGATIVE			2021-11-16T10:12:00.000+02:00	1133/1006	Soche 3	river	2021-11-16	Soche	-15.8155	35.0095
ERST_161121_33	16/11/21	Phase2	NEGATIVE			2021-11-16T10:44:00.000+02:00	1133/1006	Soche 3	river	2021-11-16	Soche	-15.8155	35.0095
ERST_161121_39	16/11/21	Phase2	NEGATIVE			#REF!	1144/1017	Zingwangwa 1	river	2021-11-16	Zingwangwa	-15.8262	35.0081
ERST_212	16/12/20	Phase2	NEGATIVE			NA	vndr1	Ndirande 1	river	2020-12-16	Ndirande	-15.7761	35.0349
ERST_213	16/12/20	Phase2	NEGATIVE			NA	vndr2	Ndirande 2	river	2020-12-16	Ndirande	-15.7743	35.0407
ERST_160222_12	16/2/2022	Phase2	NEGATIVE			2022-02-16T14:44:00.000+02:00	1077	Chirimba 5	river	2022-02-16	Chirimba	-15.7289	35.014
ERST_160222_10	16/2/2022	Phase2	NEGATIVE			2022-02-16T13:11:00.000+02:00	1177	Chirimba 8	river	2022-02-16	Chirimba	-15.7493	34.999
ERST_160222_06	16/2/2022	Phase2	NEGATIVE			2022-02-16T10:45:00.000+02:00	1078	Chirimba Industrial 3	river	2022-02-16	Chirimba	-15.7303	35.0521
ERST_160222_07	16/2/2022	Phase2	NEGATIVE			2022-02-16T11:05:00.000+02:00	1083	Machinjiri 5	river	2022-02-16	Machinjiri	-15.7421	35.0833
ERST_160222_05	16/2/2022	Phase2	NEGATIVE			2022-02-16T10:38:00.000+02:00	6	Machinjiri 6	river	2022-02-16	Machinjiri	-15.732	35.0463
ERST_160222_09	16/2/2022	Phase2	NEGATIVE			2022-02-16T12:50:00.000+02:00	1067	Mbayani 3	river	2022-02-16	Mbayani	-15.769	35.008
ERST_160222_11	16/2/2022	Phase2	NEGATIVE			2022-02-16T13:42:00.000+02:00	5	Michiru 6	river	2022-02-16	Michiru	-15.7315	34.9982
ERST_160222_08	16/2/2022	Phase2	NEGATIVE			2022-02-16T11:28:00.000+02:00	1098	Nkolokoti 3	river	2022-02-16	Nkolokoti	-15.7824	35.0739
ERST_160222_01	16/2/2022	Phase2	NEGATIVE			2022-02-16T08:44:00.000+02:00	1120/1033	Soche 1	river	2022-02-16	Soche	-15.807	35.0114
ERST_160222_03	16/2/2022	Phase2	NEGATIVE			2022-02-16T09:39:00.000+02:00	1133/1106	Soche 3	river	2022-02-16	Soche	-15.8155	35.0095
ERST_160222_02	16/2/2022	Phase2	NEGATIVE			2022-02-16T09:08:00.000+02:00	1144/1017	Zingwangwa 1	river	2022-02-16	Zingwangwa	-15.8262	35.0081
ERST_170122_09	17/01/22	Phase2	NEGATIVE			2022-01-17T12:28:00.000+02:00	1132/1116	Bangwe 6	river	2022-01-17	Bangwe	-15.8145	35.0944
ERST_170122_08	17/01/22	Phase2	NEGATIVE			2022-01-17T12:09:00.000+02:00	1122/1072	Bangwe 8	river	2022-01-17	Bangwe	-15.8073	35.1007
ERST_170122_10	17/01/22	Phase2	NEGATIVE			2022-01-17T13:20:00.000+02:00	1167/1026	Chigumula 6	river	2022-01-17	Chigumula	-15.8463	35.0946
ERST_170122_11	17/01/22	Phase2	NEGATIVE			2022-01-17T13:54:00.000+02:00	1158/1076	Chigumula 9	river	2022-01-17	Chigumula	-15.8357	35.0945
ERST_170122_01	17/01/22	Phase2	NEGATIVE			2022-01-17T09:12:00.000+02:00	2002/931	Manase Sewage Plant	sewage	2022-01-17	Manase Sewage Plant	-15.8086	34.9888
ERST_170122_03	17/01/22	Phase2	NEGATIVE			2022-01-17T09:39:00.000+02:00	2002/931	Manase Sewage Plant	sewage	2022-01-17	Manase Sewage Plant	-15.8086	34.9888
ERST_170122_07	17/01/22	Phase2	NEGATIVE			2022-01-17T11:06:00.000+02:00	1102/1146	Nkolokoti 1	river	2022-01-17	Nkolokoti	-15.7847	35.0869
ERST_170122_02	17/01/22	Phase2	NEGATIVE			#REF!	1144/1017	Zingwangwa 1	river	2022-01-17	Zingwangwa	-15.8262	35.0081
ERST_170221_04	17/02/21	Phase2	NEGATIVE			2021-02-17T11:55:00.000+02:00	1144	Chigumula 1	river	2021-02-17	Chigumula	-15.8449	35.0742
ERST_170221_05	17/02/21	Phase2	NEGATIVE			2021-02-17T12:48:00.000+02:00	1142	Chigumula 4	river	2021-02-17	Chigumula	-15.8491	35.081
ERST_170221_02	17/02/21	Phase2	NEGATIVE			2021-02-17T11:00:00.000+02:00	1139	Chilomoni 5	river	2021-02-17	Chilomoni	-15.7575	34.9796
ERST_170321_01	17/03/21	Phase2	NEGATIVE			2021-03-17T09:25:00.000+02:00	2002/931	Manase Sewage Plant	sewage	2021-03-17	Manase Sewage Plant	-15.8086	34.9888
ERST_170321_02	17/03/21	Phase2	NEGATIVE			2021-03-17T09:32:00.000+02:00	2002/931	Manase Sewage Plant	sewage	2021-03-17	Manase Sewage Plant	-15.8086	34.9888
ERST_170321_03	17/03/21	Phase2	NEGATIVE			2021-03-17T09:47:00.000+02:00	2002/931	Manase Sewage Plant	sewage	2021-03-17	Manase Sewage Plant	-15.8086	34.9888
ERST_170321_04	17/03/21	Phase2	NEGATIVE			2021-03-17T10:05:00.000+02:00	2001/1009	Victoria Bridge	river	2021-03-17	Victoria Bridge	-15.7938	35.0042
ERST_50	17/05/20	Phase2	NEGATIVE			NA	vndr1	Ndirande 1	river	2020-05-17	Ndirande	-15.7761	35.0349
ERST_88	17/08/20	Phase2	NEGATIVE			NA	vmug	Golf Course	river/sewage	2020-08-17	Golf Course	-15.7922	34.9976
ERST_85	17/08/20	Phase2	NEGATIVE			NA	vmul	Manase Sewage Plant	sewage	2020-08-17	Manase Sewage Plant	-15.8086	34.9888
ERST_87	17/08/20	Phase2	NEGATIVE			NA	vmui	Manase Sewage Plant	sewage	2020-08-17	Manase Sewage Plant	-15.8086	34.9888
ERST_170821_03	17/08/21	Phase2	NEGATIVE			2021-08-17T09:49:00.000+02:00	1116/971	Manase 1	river	2021-08-17	Manase	-15.8046	34.9935
ERST_170821_04	17/08/21	Phase2	NEGATIVE			2021-08-17T10:07:00.000+02:00	1119/932	Manase 2	river	2021-08-17	Manase	-15.807	34.989
ERST_170821_08	17/08/21	Phase2	NEGATIVE			2021-08-17T12:03:00.000+02:00	1164	Manase 3	river	2021-08-17	Manase	-15.8102	34.9938
ERST_170821_02	17/08/21	Phase2	NEGATIVE			2021-08-17T09:27:00.000+02:00	1127/951	Manase 4	river	2021-08-17	Manase	-15.8119	34.9909
ERST_170821_05	17/08/21	Phase2	NEGATIVE			2021-08-17T10:30:00.000+02:00	2002/931	Manase Sewage Plant	sewage	2021-08-17	Manase Sewage Plant	-15.8086	34.9888
ERST_170821_11	17/08/21	Phase2	NEGATIVE			2021-08-17T14:16:00.000+02:00	1133/1006	Soche 3	river	2021-08-17	Soche	-15.8155	35.0095
ERST_170821_09	17/08/21	Phase2	NEGATIVE			2021-08-17T12:25:00.000+02:00	1149/979	Soche 6	river	2021-08-17	Soche	-15.8279	34.9986
ERST_170821_10	17/08/21	Phase2	NEGATIVE			2021-08-17T13:45:00.000+02:00	1144/979	Soche 6	river	2021-08-17	Soche	-15.8279	34.9986
ERST_170821_07	17/08/21	Phase2	NEGATIVE			2021-08-17T11:20:00.000+02:00	1103/1039	Waterboard 2	lagoon	2021-08-17	Waterboard	-15.7893	35.0188
ERST_185	17/11/20	Phase2	NEGATIVE			NA	vma1	Mbayani 1	river	2020-11-17	Mbayani	-15.7698	35.002
ERST_190	17/11/20	Phase2	NEGATIVE			NA	vma2	Mbayani 2	river	2020-11-17	Mbayani	-15.7712	35.0064
ERST_180121_15	18/01/21	Phase2	NEGATIVE			2021-01-18T16:12:00.000+02:00	1093/945	Chilomoni 11	river	2021-01-18	Chilomoni	-15.7797	34.9776
ERST_180121_06	18/01/21	Phase2	NEGATIVE			2021-01-18T11:55:00.000+02:00	1053/929	Chilomoni 4	river	2021-01-18	Chilomoni	-15.7552	34.9809
ERST_180121_01	18/01/21	Phase2	NEGATIVE			2021-01-18T10:13:00.000+02:00	1041	Chilomoni 6	river	2021-01-18	Chilomoni	-15.8463	35.0946
ERST_180121_12	18/01/21	Phase2	NEGATIVE			2021-01-18T15:53:00.000+02:00	2001/1009	Victoria Bridge	river	2021-01-18	Victoria Bridge	-15.7938	35.0042
ERST_180122_02	18/01/22	Phase2	NEGATIVE			2022-01-18T09:37:00.000+02:00	2004/969	Chirimba Industrial 1	river	2022-01-18	Chirimba	-15.7305	35.0624
ERST_180122_01	18/01/22	Phase2	NEGATIVE			2022-01-18T09:22:00.000+02:00	1011/961	Chirimba Industrial 2	river	2022-01-18	Chirimba	-15.7281	35.0525
ERST_180122_04	18/01/22	Phase2	NEGATIVE			2022-01-18T10:22:00.000+02:00	1056/1039	Machinjiri 1	river	2022-01-18	Machinjiri	-15.7552	35.0816
ERST_180122_03	18/01/22	Phase2	NEGATIVE			2022-01-18T09:57:00.000+02:00	1038/1028	Machinjiri 4	river	2022-01-18	Machinjiri	-15.7471	35.0849
ERST_180122_05	18/01/22	Phase2	NEGATIVE			2022-01-18T10:45:00.000+02:00	1178/1073	Nkolokoti 10	river	2022-01-18	Nkolokoti	-15.77	35.0779
ERST_180122_07	18/01/22	Phase2	NEGATIVE			2022-01-18T11:21:00.000+02:00	1086/1098	Nkolokoti 6	river	2022-01-18	Nkolokoti	-15.776	35.0754
ERST_180122_06	18/01/22	Phase2	NEGATIVE			2022-01-18T11:05:00.000+02:00	1085/1092	Nkolokoti 7	river	2022-01-18	Nkolokoti	-15.7758	35.0793
ERST_180122_08	18/01/22	Phase2	NEGATIVE			2022-01-18T13:14:00.000+02:00	1120/1033	Soche 1	river	2022-01-18	Soche	-15.807	35.0114
ERST_180122_12	18/01/22	Phase2	NEGATIVE			2022-01-18T14:56:00.000+02:00	1149/979	Soche 6	river	2022-01-18	Soche	-15.8279	34.9986
ERST_180122_13	18/01/22	Phase2	NEGATIVE			2022-01-18T15:08:00.000+02:00	1144/1017	Zingwangwa 1	river	2022-01-18	Zingwangwa	-15.8262	35.0081
ERST_180521_02	18/05/21	Phase2	NEGATIVE			2021-05-18T10:21:00.000+02:00	2004/969	Chirimba Industrial 1	river	2021-05-18	Chirimba	-15.7305	35.0624
ERST_180521_01	18/05/21	Phase2	NEGATIVE			2021-05-18T09:49:00.000+02:00	1011/961	Chirimba Industrial 2	river	2021-05-18	Chirimba	-15.7281	35.0525
ERST_180521_11	18/05/21	Phase2	NEGATIVE			2021-05-18T16:06:00.000+02:00	1123/1090	Kwacha/Chinyonga	river	2021-05-18	Kwacha/Chinyonga	-15.8093	35.0411
ERST_180521_08	18/05/21	Phase2	NEGATIVE			2021-05-18T14:31:00.000+02:00	1090	Machinjiri 2	river	2021-05-18	Machinjiri	-15.753	35.0827
ERST_180521_09	18/05/21	Phase2	NEGATIVE			2021-05-18T14:51:00.000+02:00	1083	Machinjiri 5	river	2021-05-18	Machinjiri	-15.7421	35.0833
ERST_180521_28	18/05/21	Phase2	NEGATIVE			2021-05-18T12:42:00.000+02:00	28	Naperi 2	river	2021-05-18	Naperi	-15.8084	35.0161
ERST_180521_05	18/05/21	Phase2	NEGATIVE			2021-05-18T11:09:00.000+02:00	1083/1095	Ndirande 2	river	2021-05-18	Ndirande	-15.7743	35.0407
ERST_180521_04	18/05/21	Phase2	NEGATIVE			2021-05-18T11:55:00.000+02:00	1078/1109	Ndirande 4	river	2021-05-18	Ndirande	-15.7717	35.0447
ERST_180521_03	18/05/21	Phase2	NEGATIVE			2021-05-18T10:43:00.000+02:00	1064/1015	Ndirande 5	river	2021-05-18	Ndirande	-15.759	35.0332
ERST_180521_10	18/05/21	Phase2	NEGATIVE			2021-05-18T15:18:00.000+02:00	7	Nkolokoti 11	river	2021-05-18	Nkolokoti	-15.7357	35.0816
ERST_180521_06	18/05/21	Phase2	NEGATIVE			2021-05-18T13:17:00.000+02:00	1098	Nkolokoti 3	river	2021-05-18	Nkolokoti	-15.7824	35.0739
ERST_180521_07	18/05/21	Phase2	NEGATIVE			2021-05-18T13:54:00.000+02:00	1093	Nkolokoti 8	river	2021-05-18	Nkolokoti	-15.7738	35.0758
ERST_180521_26	18/05/21	Phase2	NEGATIVE			2021-05-18T11:42:00.000+02:00	1173	Soche 2	river	2021-05-18	Soche	-15.8125	35.0146
ERST_180521_25	18/05/21	Phase2	NEGATIVE			2021-05-18T11:09:00.000+02:00	1133/1006	Soche 3	river	2021-05-18	Soche	-15.8155	35.0095
ERST_180521_27	18/05/21	Phase2	NEGATIVE			2021-05-18T12:10:00.000+02:00	1133/1006	Soche 3	river	2021-05-18	Soche	-15.8155	35.0095
ERST_180521_29	18/05/21	Phase2	NEGATIVE			2021-05-18T15:00:00.000+02:00	1133/1006	Soche 3	river	2021-05-18	Soche	-15.8155	35.0095
ERST_180521_24	18/05/21	Phase2	NEGATIVE			2021-05-18T10:24:00.000+02:00	1166	Soche 4	river	2021-05-18	Soche	-15.8197	35.0053
ERST_92	18/08/20	Phase2	NEGATIVE			NA	vma1	Mbayani 1	river	2020-08-18	Mbayani	-15.7698	35.002
ERST_91	18/08/20	Phase2	NEGATIVE			NA	vma2	Mbayani 2	river	2020-08-18	Mbayani	-15.7712	35.0064
ERST_180821_02	18/08/21	Phase2	NEGATIVE			2021-08-18T09:36:00.000+02:00	2002/931	Manase Sewage Plant	sewage	2021-08-18	Manase Sewage Plant	-15.8086	34.9888
ERST_180821_03	18/08/21	Phase2	NEGATIVE			2021-08-18T09:49:00.000+02:00	2002/931	Manase Sewage Plant	sewage	2021-08-18	Manase Sewage Plant	-15.8086	34.9888
ERST_181021_05	18/10/21	Phase2	NEGATIVE			2021-10-18T11:44:00.000+02:00	2004/969	Chirimba Industrial 1	river	2021-10-18	Chirimba	-15.7305	35.0624
ERST_181021_01	18/10/21	Phase2	NEGATIVE			2021-10-18T09:17:00.000+02:00	1123/1090	Kwacha/Chinyonga	river	2021-10-18	Kwacha/Chinyonga	-15.8093	35.0411
ERST_181021_72	18/10/21	Phase2	NEGATIVE			2021-10-18T11:18:00.000+02:00	1056/1039	Machinjiri 1	river	2021-10-18	Machinjiri	-15.7552	35.0816
ERST_181021_08	18/10/21	Phase2	NEGATIVE			2021-10-18T13:51:00.000+02:00	1090	Machinjiri 2	river	2021-10-18	Machinjiri	-15.753	35.0827
ERST_181021_75	18/10/21	Phase2	NEGATIVE			2021-10-18T11:25:00.000+02:00	1038/1028	Machinjiri 4	river	2021-10-18	Machinjiri	-15.7471	35.0849
ERST_181021_06	18/10/21	Phase2	NEGATIVE			2021-10-18T13:10:00.000+02:00	1083	Machinjiri 5	river	2021-10-18	Machinjiri	-15.7421	35.0833
ERST_181021_07	18/10/21	Phase2	NEGATIVE			2021-10-18T13:24:00.000+02:00	1083	Machinjiri 5	river	2021-10-18	Machinjiri	-15.7421	35.0833
ERST_181021_12	18/10/21	Phase2	NEGATIVE			2021-10-18T13:58:00.000+02:00	1083	Machinjiri 5	river	2021-10-18	Machinjiri	-15.7421	35.0833
ERST_181021_13	18/10/21	Phase2	NEGATIVE			2021-10-18T14:10:00.000+02:00	1083	Machinjiri 5	river	2021-10-18	Machinjiri	-15.7421	35.0833
ERST_181021_14	18/10/21	Phase2	NEGATIVE			2021-10-18T14:26:00.000+02:00	1083	Machinjiri 5	river	2021-10-18	Machinjiri	-15.7421	35.0833
ERST_181021_15	18/10/21	Phase2	NEGATIVE			2021-10-18T14:45:00.000+02:00	1083	Machinjiri 5	river	2021-10-18	Machinjiri	-15.7421	35.0833
ERST_181021_04	18/10/21	Phase2	NEGATIVE			2021-10-18T11:16:00.000+02:00	1119/932	Manase 2	river	2021-10-18	Manase	-15.807	34.989
ERST_181021_03	18/10/21	Phase2	NEGATIVE			2021-10-18T10:36:00.000+02:00	1083/1095	Ndirande 2	river	2021-10-18	Ndirande	-15.7743	35.0407
ERST_181021_02	18/10/21	Phase2	NEGATIVE			2021-10-18T10:11:00.000+02:00	1078/1109	Ndirande 4	river	2021-10-18	Ndirande	-15.7717	35.0447
ERST_181021_61	18/10/21	Phase2	NEGATIVE			2021-10-18T09:30:00.000+02:00	1102/1146	Nkolokoti 1	river	2021-10-18	Nkolokoti	-15.7847	35.0869
ERST_181021_71	18/10/21	Phase2	NEGATIVE			2021-10-18T10:03:00.000+02:00	1178/1073	Nkolokoti 10	river	2021-10-18	Nkolokoti	-15.77	35.0779
ERST_181021_69	18/10/21	Phase2	NEGATIVE			2021-10-18T10:29:00.000+02:00	1086/1098	Nkolokoti 6	river	2021-10-18	Nkolokoti	-15.776	35.0754
ERST_181021_64	18/10/21	Phase2	NEGATIVE			2021-10-18T09:51:00.000+02:00	1085/1092	Nkolokoti 7	river	2021-10-18	Nkolokoti	-15.7758	35.0793
ERST_181021_09	18/10/21	Phase2	NEGATIVE			2021-10-18T14:23:00.000+02:00	1093	Nkolokoti 8	river	2021-10-18	Nkolokoti	-15.7738	35.0758
ERST_181021_16	18/10/21	Phase2	NEGATIVE			2021-10-18T15:10:00.000+02:00	1133/1006	Soche 3	river	2021-10-18	Soche	-15.8155	35.0095
ERST_193	18/11/20	Phase2	NEGATIVE			NA	vndr1	Ndirande 1	river	2020-11-18	Ndirande	-15.7761	35.0349
ERST_180422_12	18/4/2022	Phase2	NEGATIVE			2022-04-18T14:45:00.000+02:00	1144	Chigumula 1	river	2022-04-18	Chigumula	-15.8449	35.0742
ERST_180422_08	18/4/2022	Phase2	NEGATIVE			2022-04-18T12:39:00.000+02:00	1138	Chigumula 3	river	2022-04-18	Chigumula	-15.8464	35.0821
ERST_180422_11	18/4/2022	Phase2	NEGATIVE			2022-04-18T14:13:00.000+02:00	1142	Chigumula 4	river	2022-04-18	Chigumula	-15.8491	35.081
ERST_180422_10	18/4/2022	Phase2	NEGATIVE			2022-04-18T14:07:00.000+02:00	1139	Chigumula 5	river	2022-04-18	Chigumula	-15.8491	35.081
ERST_180422_09	18/4/2022	Phase2	NEGATIVE			2022-04-18T13:02:00.000+02:00	1135	Chigumula 7	river	2022-04-18	Chigumula	-15.8463	35.0979
ERST_180422_04	18/4/2022	Phase2	NEGATIVE			2022-04-18T10:02:00.000+02:00	1053/929	Chilomoni 4	river	2022-04-18	Chilomoni	-15.7552	34.9809
ERST_180422_28	18/4/2022	Phase2	NEGATIVE			2022-04-18T11:09:00.000+02:00	1042	Chilomoni 5	river	2022-04-18	Chilomoni	-15.7575	34.9796
ERST_180422_27	18/4/2022	Phase2	NEGATIVE			2022-04-18T10:41:00.000+02:00	1033	Chilomoni 7	river	2022-04-18	Chilomoni	-15.7652	34.984
ERST_180422_03	18/4/2022	Phase2	NEGATIVE			2022-04-18T09:33:00.000+02:00	1024/904	Chirimba 2	river	2022-04-18	Chirimba	-15.7384	35.0211
ERST_180422_02	18/4/2022	Phase2	NEGATIVE			2022-04-18T09:07:00.000+02:00	1019/893	Chirimba 3	river	2022-04-18	Chirimba	-15.7353	35.0167
ERST_180422_32	18/4/2022	Phase2	NEGATIVE			2022-04-18T13:00:00.000+02:00	1116/971	Manase 1	river	2022-04-18	Manase	-15.8046	34.9935
ERST_180422_33	18/4/2022	Phase2	NEGATIVE			2022-04-18T13:36:00.000+02:00	1119/932	Manase 2	river	2022-04-18	Manase	-15.807	34.989
ERST_180422_31	18/4/2022	Phase2	NEGATIVE			2022-04-18T12:38:00.000+02:00	1127/951	Manase 4	river	2022-04-18	Manase	-15.8119	34.9909
ERST_180422_30	18/4/2022	Phase2	NEGATIVE			2022-04-18T12:14:00.000+02:00	2002/931	Manase Sewage Plant	sewage	2022-04-18	Manase Sewage Plant	-15.8086	34.9888
ERST_180422_01	18/4/2022	Phase2	NEGATIVE			2022-04-18T08:42:00.000+02:00	1076/944	Mbayani 1	river	2022-04-18	Mbayani	-15.7698	35.002
ERST_180422_07	18/4/2022	Phase2	NEGATIVE			2022-04-18T10:51:00.000+02:00	1077/963	Mbayani 2	river	2022-04-18	Mbayani	-15.7712	35.0064
ERST_180422_05	18/4/2022	Phase2	NEGATIVE			2022-04-18T10:12:00.000+02:00	1067/961	Mbayani 4	river	2022-04-18	Mbayani	-15.7609	35.0129
ERST_180422_06	18/4/2022	Phase2	NEGATIVE			2022-04-18T10:34:00.000+02:00	1060/929	Mbayani 6	river	2022-04-18	Mbayani	-15.7569	35.008
ERST_180422_29	18/4/2022	Phase2	NEGATIVE			2022-04-18T11:45:00.000+02:00	2001/1009	Victoria Bridge	river	2022-04-18	Victoria Bridge	-15.7938	35.0042
ERST_190121_01	19/01/21	Phase2	NEGATIVE			2021-01-19T10:07:00.000+02:00	1038	Chilomoni 1	river	2021-01-19	Chilomoni	-15.7591	34.9874
ERST_190121_04	19/01/21	Phase2	NEGATIVE			2021-01-19T11:52:00.000+02:00	1030	Chilomoni 10	river	2021-01-19	Chilomoni	-15.7786	34.9757
ERST_190121_02	19/01/21	Phase2	NEGATIVE			2021-01-19T10:32:00.000+02:00	1034	Chilomoni 2	river	2021-01-19	Chilomoni	-15.7605	34.9865
ERST_190121_03	19/01/21	Phase2	NEGATIVE			2021-01-19T10:51:00.000+02:00	1033	Chilomoni 7	river	2021-01-19	Chilomoni	-15.7652	34.984
ERST_190121_06	19/01/21	Phase2	NEGATIVE			2021-01-19T13:22:00.000+02:00	1024	Ndirande 6	river	2021-01-19	Ndirande	-15.784	35.0251
ERST_190122_12	19/01/22	Phase2	NEGATIVE			2022-01-19T13:47:00.000+02:00	1151/1108	Bangwe 1	river	2022-01-19	Bangwe	-15.8291	35.0754
ERST_190122_09	19/01/22	Phase2	NEGATIVE			2022-01-19T12:15:00.000+02:00	1150	Bangwe 3	river	2021-02-09	Bangwe	-15.8282	35.0859
ERST_190122_05	19/01/22	Phase2	NEGATIVE			2022-01-19T10:29:00.000+02:00	1127	Bangwe 4	river	2022-01-19	Bangwe	-15.8245	35.0855
ERST_190122_06	19/01/22	Phase2	NEGATIVE			2022-01-19T10:47:00.000+02:00	X	Bangwe 5	river	2022-01-19	Bangwe	-15.8199	35.0877
ERST_190122_07	19/01/22	Phase2	NEGATIVE			2022-01-19T11:09:00.000+02:00	X	Bangwe 7	river	2022-01-19	Bangwe	-15.8124	35.0963
ERST_190122_03	19/01/22	Phase2	NEGATIVE			2022-01-19T09:29:00.000+02:00	1077	Chirimba 5	river	2022-01-19	Chirimba	-15.7289	35.014
ERST_190122_11	19/01/22	Phase2	NEGATIVE			2022-01-19T13:23:00.000+02:00	1123/1090	Kwacha/Chinyonga	river	2022-01-19	Kwacha/Chinyonga	-15.8093	35.0411
ERST_190122_04	19/01/22	Phase2	NEGATIVE			2022-01-19T09:46:00.000+02:00	Ndirande 1	Ndirande 1	river	2022-01-19	Ndirande	-15.7761	35.0349
ERST_190122_02	19/01/22	Phase2	NEGATIVE			2022-01-19T09:15:00.000+02:00	1024	Ndirande 6	river	2022-01-19	Ndirande	-15.784	35.0251
ERST_190122_13	19/01/22	Phase2	NEGATIVE			2022-01-19T14:11:00.000+02:00	1144/1017	Zingwangwa 1	river	2022-01-19	Zingwangwa	-15.8262	35.0081
ERST_190421_14	19/04/21	Phase2	NEGATIVE			2021-04-19T11:15:00.000+02:00	1038	Chilomoni 1	river	2021-04-19	Chilomoni	-15.7591	34.9874
ERST_190421_01	19/04/21	Phase2	NEGATIVE			2021-04-19T09:40:00.000+02:00	1011/961	Chirimba Industrial 2	river	2021-04-19	Chirimba	-15.7281	35.0525
ERST_190421_18	19/04/21	Phase2	NEGATIVE			2021-04-19T15:11:00.000+02:00	9	Golf Course	river/sewage	2021-04-19	Golf Course	-15.7922	34.9976
ERST_190421_06	19/04/21	Phase2	NEGATIVE			2021-04-19T12:35:00.000+02:00	1123/1090	Kwacha/Chinyonga	river	2021-04-19	Kwacha/Chinyonga	-15.8093	35.0411
ERST_190421_13	19/04/21	Phase2	NEGATIVE			2021-04-19T10:23:00.000+02:00	1056/1039	Machinjiri 1	river	2021-04-19	Machinjiri	-15.7552	35.0816
ERST_190421_12	19/04/21	Phase2	NEGATIVE			2021-04-19T09:33:00.000+02:00	1086	Machinjiri 3	river	2021-04-19	Machinjiri	-15.7484	35.0844
ERST_190421_09	19/04/21	Phase2	NEGATIVE			2021-04-19T15:18:00.000+02:00	1083	Machinjiri 5	river	2021-04-19	Machinjiri	-15.7421	35.0833
ERST_190421_19	19/04/21	Phase2	NEGATIVE			2021-04-19T15:42:00.000+02:00	1077/963	Mbayani 2	river	2021-04-19	Mbayani	-15.7712	35.0064
ERST_190421_08	19/04/21	Phase2	NEGATIVE			2021-04-19T14:51:00.000+02:00	1048	Michiru 2	river	2021-04-19	Michiru	-15.7455	34.9935
ERST_190421_17	19/04/21	Phase2	NEGATIVE			2021-04-19T14:40:00.000+02:00	8	Mount Pleasant	river	2021-04-19	Mount Pleasant	-15.7957	35.0093
ERST_190421_05	19/04/21	Phase2	NEGATIVE			2021-04-19T11:55:00.000+02:00	1083/1095	Ndirande 2	river	2021-04-19	Ndirande	-15.7743	35.0407
ERST_190421_04	19/04/21	Phase2	NEGATIVE			2021-04-19T11:23:00.000+02:00	1078/1109	Ndirande 4	river	2021-04-19	Ndirande	-15.7717	35.0447
ERST_190421_03	19/04/21	Phase2	NEGATIVE			2021-04-19T10:33:00.000+02:00	1064/1015	Ndirande 5	river	2021-04-19	Ndirande	-15.759	35.0332
ERST_190421_02	19/04/21	Phase2	NEGATIVE			2021-04-19T10:00:00.000+02:00	3	Ndirande 8	river	2021-04-19	Ndirande	-15.777	35.031
ERST_190421_15	19/04/21	Phase2	NEGATIVE			2021-04-19T11:57:00.000+02:00	1178/1073	Nkolokoti 10	river	2021-04-19	Nkolokoti	-15.77	35.0779
ERST_190421_10	19/04/21	Phase2	NEGATIVE			2021-04-19T15:40:00.000+02:00	7	Nkolokoti 11	river	2021-04-19	Nkolokoti	-15.7357	35.0816
ERST_190421_11	19/04/21	Phase2	NEGATIVE			2021-04-19T16:26:00.000+02:00	1098	Nkolokoti 3	river	2021-04-19	Nkolokoti	-15.7824	35.0739
ERST_190421_16	19/04/21	Phase2	NEGATIVE			2021-04-19T12:37:00.000+02:00	1085/1092	Nkolokoti 7	river	2021-04-19	Nkolokoti	-15.7758	35.0793
ERST_190421_07	19/04/21	Phase2	NEGATIVE			2021-04-19T14:05:00.000+02:00	1093	Nkolokoti 8	river	2021-04-19	Nkolokoti	-15.7738	35.0758
ERST_190521_25	19/05/21	Phase2	NEGATIVE			2021-05-19T15:43:00.000+02:00	9	Golf Course	river/sewage	2021-05-19	Golf Course	-15.7922	34.9976
ERST_190521_20	19/05/21	Phase2	NEGATIVE			2021-05-19T12:13:00.000+02:00	1056/1039	Machinjiri 1	river	2021-05-19	Machinjiri	-15.7552	35.0816
ERST_190521_21	19/05/21	Phase2	NEGATIVE			2021-05-19T12:39:00.000+02:00	1038/1028	Machinjiri 4	river	2021-05-19	Machinjiri	-15.7471	35.0849
ERST_190521_06	19/05/21	Phase2	NEGATIVE			2021-05-19T12:16:00.000+02:00	18	Manase 5	river	2021-05-19	Manase	-15.802	34.9876
ERST_190521_24	19/05/21	Phase2	NEGATIVE			2021-05-19T15:17:00.000+02:00	8	Mount Pleasant	river	2021-05-19	Mount Pleasant	-15.7957	35.0093
ERST_190521_05	19/05/21	Phase2	NEGATIVE			2021-05-19T11:56:00.000+02:00	23	Naperi 3	river	2021-05-19	Naperi	-15.8079	35.0045
ERST_190521_22	19/05/21	Phase2	NEGATIVE			2021-05-19T13:25:00.000+02:00	1178/1073	Nkolokoti 10	river	2021-05-19	Nkolokoti	-15.77	35.0779
ERST_190521_19	19/05/21	Phase2	NEGATIVE			2021-05-19T11:45:00.000+02:00	1086/1098	Nkolokoti 6	river	2021-05-19	Nkolokoti	-15.776	35.0754
ERST_190521_23	19/05/21	Phase2	NEGATIVE			2021-05-19T13:54:00.000+02:00	1085/1092	Nkolokoti 7	river	2021-05-19	Nkolokoti	-15.7758	35.0793
ERST_190521_01	19/05/21	Phase2	NEGATIVE			2021-05-19T09:14:00.000+02:00	11	North 1	river	2021-05-19	North	-15.6955	34.9916
ERST_190521_02	19/05/21	Phase2	NEGATIVE			2021-05-19T09:31:00.000+02:00	10	North 2	river	2021-05-19	North	-15.7037	35.0047
ERST_190521_04	19/05/21	Phase2	NEGATIVE			2021-05-19T10:45:00.000+02:00	12	North 4	river	2021-05-19	North	-15.7062	35.0428
ERST_190521_03	19/05/21	Phase2	NEGATIVE			2021-05-19T10:14:00.000+02:00	0	North 5	river	2021-05-19	North	-15.6984	35.0598
ERST_190521_08	19/05/21	Phase2	NEGATIVE			2021-05-19T13:56:00.000+02:00	1168	Soche 5	river	2021-05-19	Soche	-15.8218	35.0009
ERST_190521_07	19/05/21	Phase2	NEGATIVE			2021-05-19T13:09:00.000+02:00	21	South West 1	river	2021-05-19	Nancholi	-15.8251	34.968
ERST_190721_09	19/07/21	Phase2	NEGATIVE			2021-07-19T14:48:00.000+02:00	1116/971	Manase 1	river	2021-07-19	Manase	-15.8046	34.9935
ERST_190721_10	19/07/21	Phase2	NEGATIVE			2021-07-19T15:07:00.000+02:00	1119/932	Manase 2	river	2021-07-19	Manase	-15.807	34.989
ERST_190721_02	19/07/21	Phase2	NEGATIVE			2021-07-19T09:36:00.000+02:00	1154/960	Nancholi 5	river	2021-07-19	Nancholi	-15.8317	34.9919
ERST_190721_01	19/07/21	Phase2	NEGATIVE			2021-07-19T09:01:00.000+02:00	1024	Ndirande 6	river	2021-07-19	Ndirande	-15.784	35.0251
ERST_190721_05	19/07/21	Phase2	NEGATIVE			2021-07-19T10:36:00.000+02:00	1133/1006	Soche 3	river	2021-07-19	Soche	-15.8155	35.0095
ERST_190721_04	19/07/21	Phase2	NEGATIVE			2021-07-19T10:16:00.000+02:00	1144/1017	Zingwangwa 1	river	2021-07-19	Zingwangwa	-15.8262	35.0081
ERST_90	19/08/20	Phase2	NEGATIVE			NA	vndr1	Ndirande 1	river	2020-08-19	Ndirande	-15.7761	35.0349
ERST_89	19/08/20	Phase2	NEGATIVE			NA	vndr2	Ndirande 2	river	2020-08-19	Ndirande	-15.7743	35.0407
ERST_118	19/10/20	Phase2	NEGATIVE			NA	vmul	Manase Sewage Plant	sewage	2020-10-19	Manase Sewage Plant	-15.8086	34.9888
ERST_125	19/10/20	Phase2	NEGATIVE			NA	vmuo	Manase Sewage Plant	sewage	2020-10-19	Manase Sewage Plant	-15.8086	34.9888
ERST_191021_30	19/10/21	Phase2	NEGATIVE			2021-10-19T10:51:00.000+02:00	1116/971	Manase 1	river	2021-10-19	Manase	-15.8046	34.9935
ERST_191021_25	19/10/21	Phase2	NEGATIVE			2021-10-19T09:50:00.000+02:00	2002/931	Manase Sewage Plant	sewage	2021-10-19	Manase Sewage Plant	-15.8086	34.9888
ERST_191021_27	19/10/21	Phase2	NEGATIVE			2021-10-19T10:12:00.000+02:00	2002/931	Manase Sewage Plant	sewage	2021-10-19	Manase Sewage Plant	-15.8086	34.9888
ERST_191021_29	19/10/21	Phase2	NEGATIVE			2021-10-19T10:31:00.000+02:00	2002/931	Manase Sewage Plant	sewage	2021-10-19	Manase Sewage Plant	-15.8086	34.9888
ERST_191021_01	19/10/21	Phase2	NEGATIVE			2021-10-19T09:05:00.000+02:00	1133/1006	Soche 3	river	2021-10-19	Soche	-15.8155	35.0095
ERST_191021_02	19/10/21	Phase2	NEGATIVE			2021-10-19T09:28:00.000+02:00	1133/1006	Soche 3	river	2021-10-19	Soche	-15.8155	35.0095
ERST_191021_03	19/10/21	Phase2	NEGATIVE			2021-10-19T09:53:00.000+02:00	1133/1006	Soche 3	river	2021-10-19	Soche	-15.8155	35.0095
ERST_191021_04	19/10/21	Phase2	NEGATIVE			2021-10-19T10:12:00.000+02:00	1133/1006	Soche 3	river	2021-10-19	Soche	-15.8155	35.0095
ERST_191021_20	19/10/21	Phase2	NEGATIVE			2021-10-19T08:58:00.000+02:00	1133/1006	Soche 3	river	2021-10-19	Soche	-15.8155	35.0095
ERST_191021_23	19/10/21	Phase2	NEGATIVE			2021-10-19T09:06:00.000+02:00	1133/1006	Soche 3	river	2021-10-19	Soche	-15.8155	35.0095
ERST_190422_23	19/4/2022	Phase2	NEGATIVE			2022-04-19T10:57:00.000+02:00	1053/929	Chilomoni 4	river	2022-04-19	Chilomoni	-15.7552	34.9809
ERST_190422_24	19/4/2022	Phase2	NEGATIVE			2022-04-19T11:23:00.000+02:00	1041	Chilomoni 6	river	2022-04-19	Chilomoni	-15.759	34.9782
ERST_190422_28	19/4/2022	Phase2	NEGATIVE			2022-04-19T12:53:00.000+02:00	1030/877	Chirimba 6	river	2022-04-19	Chirimba	-15.743	35.0032
ERST_190422_27	19/4/2022	Phase2	NEGATIVE			2022-04-19T12:43:00.000+02:00	1033/864	Chirimba 9	river	2022-04-19	Chirimba	-15.7443	34.9993
ERST_190422_22	19/4/2022	Phase2	NEGATIVE			2022-04-19T10:20:00.000+02:00	9	Golf Course	river/sewage	2022-04-19	Golf Course	-15.7922	34.9976
ERST_190422_06	19/4/2022	Phase2	NEGATIVE			2022-04-19T12:00:00.000+02:00	2002/931	Manase Sewage Plant	sewage	2022-04-19	Manase Sewage Plant	-15.8086	34.9888
ERST_190422_26	19/4/2022	Phase2	NEGATIVE			2022-04-19T12:28:00.000+02:00	1046/876	Michiru 5	river	2022-04-19	Michiru	-15.7518	34.9907
ERST_190422_21	19/4/2022	Phase2	NEGATIVE			2022-04-19T09:57:00.000+02:00	8	Mount Pleasant	river	2022-04-19	Mount Pleasant	-15.7957	35.0093
ERST_190422_29	19/4/2022	Phase2	NEGATIVE			2022-04-19T14:38:00.000+02:00	31	Naperi 1	river	2022-04-19	Naperi	-15.8058	35.0236
ERST_190422_30	19/4/2022	Phase2	NEGATIVE			2022-04-19T14:56:00.000+02:00	23	Naperi 3	river	2022-04-19	Naperi	-15.8079	35.0045
ERST_190422_03	19/4/2022	Phase2	NEGATIVE			2022-04-19T10:50:00.000+02:00	1083/1095	Ndirande 2	river	2022-04-19	Ndirande	-15.7743	35.0407
ERST_190422_04	19/4/2022	Phase2	NEGATIVE			2022-04-19T11:17:00.000+02:00	1078/1109	Ndirande 4	river	2022-04-19	Ndirande	-15.7717	35.0447
ERST_190422_02	19/4/2022	Phase2	NEGATIVE			2022-04-19T10:20:00.000+02:00	1064/1015	Ndirande 5	river	2022-04-19	Ndirande	-15.759	35.0332
ERST_190422_05	19/4/2022	Phase2	NEGATIVE			2022-04-19T11:55:00.000+02:00	0	North 5	river	2022-04-19	North	-15.6984	35.0598
ERST_190422_01	19/4/2022	Phase2	NEGATIVE			2022-04-19T09:52:00.000+02:00	1103/1039	Waterboard 2	lagoon	2022-04-19	Waterboard	-15.7893	35.0188
ERST_020222_03	2/2/2022	Phase2	NEGATIVE			2022-02-02T09:41:00.000+02:00	1151/1108	Bangwe 1	river	2022-02-02	Bangwe	-15.8291	35.0754
ERST_020222_02	2/2/2022	Phase2	NEGATIVE			2022-02-02T09:18:00.000+02:00	1150/1099	Bangwe 3	river	2022-02-02	Bangwe	-15.8282	35.0859
ERST_020222_08	2/2/2022	Phase2	NEGATIVE			2022-02-02T12:54:00.000+02:00	1078	Chirimba Industrial 3	river	2022-02-02	Chirimba	-15.7303	35.0521
ERST_020222_04	2/2/2022	Phase2	NEGATIVE			2022-02-02T10:04:00.000+02:00	1123/1090	Kwacha/Chinyonga	river	2022-02-02	Kwacha/Chinyonga	-15.8093	35.0411
ERST_020222_09	2/2/2022	Phase2	NEGATIVE			2022-02-02T13:05:00.000+02:00	1083	Machinjiri 5	river	2022-02-02	Machinjiri	-15.7421	35.0833
ERST_020218_07	2/2/2022	Phase2	NEGATIVE			2022-02-02T12:48:00.000+02:00	6	Machinjiri 6	river	2022-02-02	Machinjiri	-15.732	35.0463
ERST_020222_06	2/2/2022	Phase2	NEGATIVE			2022-02-02T11:42:00.000+02:00	1154/960	Nancholi 5	river	2022-02-02	Nancholi	-15.8317	34.9919
ERST_020222_10	2/2/2022	Phase2	NEGATIVE			2022-02-02T13:29:00.000+02:00	1098	Nkolokoti 3	river	2022-02-02	Nkolokoti	-15.7824	35.0739
ERST_020222_05	2/2/2022	Phase2	NEGATIVE			2022-02-02T11:14:00.000+02:00	1144/1017	Zingwangwa 1	river	2022-02-02	Zingwangwa	-15.8262	35.0081
ERST_020322_02	2/3/2022	Phase2	NEGATIVE			2022-03-02T11:35:00.000+02:00	1077	Chirimba 5	river	2022-03-02	Chirimba	-15.7289	35.014
ERST_200421_07	20/04/21	Phase2	NEGATIVE			2021-04-20T13:57:00.000+02:00	18	Manase 5	river	2021-04-20	Manase	-15.802	34.9876
ERST_200421_11	20/04/21	Phase2	NEGATIVE			2021-04-20T09:06:00.000+02:00	2002/931	Manase sewage plant	sewage	2021-04-20	Manase Sewage Plant	-15.8086	34.9888
ERST_200421_05	20/04/21	Phase2	NEGATIVE			2021-04-20T13:00:00.000+02:00	23	Naperi 3	river	2021-04-20	Naperi	-15.8079	35.0045
ERST_200421_08	20/04/21	Phase2	NEGATIVE			2021-04-20T14:37:00.000+02:00	19	No ID 19	river/sewage	2021-04-20	Manase	-15.8137	34.9868
ERST_200421_15	20/04/21	Phase2	NEGATIVE			2021-04-20T11:34:00.000+02:00	25	No ID 25	river	2021-04-20	Soche	-15.823	35.0215
ERST_200421_02	20/04/21	Phase2	NEGATIVE			2021-04-20T09:25:00.000+02:00	11	North 1	river	2021-04-20	North	-15.6955	34.9916
ERST_200421_01	20/04/21	Phase2	NEGATIVE			2021-04-20T09:02:00.000+02:00	10	North 2	river	2021-04-20	North	-15.7037	35.0047
ERST_200421_04	20/04/21	Phase2	NEGATIVE			2021-04-20T10:59:00.000+02:00	12	North 4	river	2021-04-20	North	-15.7062	35.0428
ERST_200421_03	20/04/21	Phase2	NEGATIVE			2021-04-20T10:29:00.000+02:00	0	North 5	river	2021-04-20	North	-15.6984	35.0598
ERST_200421_14	20/04/21	Phase2	NEGATIVE			2021-04-20T11:01:00.000+02:00	1173	Soche 2	river	2021-04-20	Soche	-15.8125	35.0146
ERST_200421_13	20/04/21	Phase2	NEGATIVE			2021-04-20T10:31:00.000+02:00	1133/1066	Soche 3	river	2021-04-20	Soche	-15.8155	35.0095
ERST_200421_18	20/04/21	Phase2	NEGATIVE			2021-04-20T15:16:00.000+02:00	1133/1006	Soche 3	river	2021-04-20	Soche	-15.8155	35.0095
ERST_200421_12	20/04/21	Phase2	NEGATIVE			2021-04-20T09:49:00.000+02:00	1166	Soche 4	river	2021-04-20	Soche	-15.8197	35.0053
ERST_200421_06	20/04/21	Phase2	NEGATIVE			2021-04-20T13:30:00.000+02:00	1168	Soche 5	river	2021-04-20	Soche	-15.8218	35.0009
ERST_200421_17	20/04/21	Phase2	NEGATIVE			2021-04-20T14:35:00.000+02:00	1168	Soche 5	river	2021-04-20	Soche	-15.8218	35.0009
ERST_200421_09	20/04/21	Phase2	NEGATIVE			2021-04-20T15:35:00.000+02:00	21	South West 1	river	2021-04-20	Nancholi	-15.8251	34.968
ERST_200421_16	20/04/21	Phase2	NEGATIVE			2021-04-20T12:00:00.000+02:00	1144/1017	Zingwangwa 1	river	2021-04-20	Zingwangwa	-15.8262	35.0081
ERST_200521_01	20/05/21	Phase2	NEGATIVE			2021-05-20T08:58:00.000+02:00	1077/963	Mbayani 2	river	2021-05-20	Mbayani	-15.7712	35.0064
ERST_200521_02	20/05/21	Phase2	NEGATIVE			2021-05-20T09:33:00.000+02:00	1103/1039	Waterboard 2	lagoon	2021-05-20	Waterboard	-15.7893	35.0188
ERST_83	20/07/20	Phase2	NEGATIVE			NA	vmul	Manase Sewage Plant	sewage	2020-07-20	Manase Sewage Plant	-15.8086	34.9888
ERST_84	20/07/20	Phase2	NEGATIVE			NA	vmui	Manase Sewage Plant	sewage	2020-07-20	Manase Sewage Plant	-15.8086	34.9888
ERST_200721_02	20/07/21	Phase2	NEGATIVE			2021-07-20T12:00:00.000+02:00	1024/904	Chirimba 2	river	2021-07-20	Chirimba	-15.7384	35.0211
ERST_200721_06	20/07/21	Phase2	NEGATIVE			2021-07-20T12:27:00.000+02:00	1019/893	Chirimba 3	river	2021-07-20	Chirimba	-15.7353	35.0167
ERST_200721_07	20/07/21	Phase2	NEGATIVE			2021-07-20T13:58:00.000+02:00	1030/877	Chirimba 6	river	2021-07-20	Chirimba	-15.743	35.0032
ERST_200721_05	20/07/21	Phase2	NEGATIVE			2021-07-20T10:53:00.000+02:00	1076/944	Mbayani 1	river	2021-07-20	Mbayani	-15.7698	35.002
ERST_200721_01	20/07/21	Phase2	NEGATIVE			2021-07-20T09:46:00.000+02:00	1067	Mbayani 3	river	2021-07-20	Mbayani	-15.769	35.008
ERST_200721_09	20/07/21	Phase2	NEGATIVE			2021-07-20T15:12:00.000+02:00	2003/849	Michiru 1	river	2021-07-20	Michiru	-15.7413	34.9934
ERST_200721_10	20/07/21	Phase2	NEGATIVE			2021-07-20T15:34:00.000+02:00	1046	Michiru 4	river	2021-07-20	Michiru	-15.749	34.9871
ERST_200921_10	20/09/21	Phase2	NEGATIVE			2021-09-20T09:33:00.000+02:00	2004/969	Chirimba Industrial 1	river	2021-09-20	Chirimba	-15.7305	35.0624
ERST_200921_11	20/09/21	Phase2	NEGATIVE			2021-09-20T09:41:00.000+02:00	1011/961	Chirimba Industrial 2	river	2021-09-20	Chirimba	-15.7281	35.0525
ERST_200921_03	20/09/21	Phase2	NEGATIVE			2021-09-20T09:54:00.000+02:00	1078	Chirimba Industrial 3	river	2021-09-20	Chirimba	-15.7303	35.0521
ERST_200921_07	20/09/21	Phase2	NEGATIVE			2021-09-20T12:51:00.000+02:00	9	Golf Course	river/sewage	2021-09-20	Golf Course	-15.7922	34.9976
ERST_200921_15	20/09/21	Phase2	NEGATIVE			2021-09-20T11:37:00.000+02:00	1123/1090	Kwacha/Chinyonga	river	2021-09-20	Kwacha/Chinyonga	-15.8093	35.0411
ERST_200921_18	20/09/21	Phase2	NEGATIVE			2021-09-20T14:05:00.000+02:00	1090	Machinjiri 2	river	2021-09-20	Machinjiri	-15.753	35.0827
ERST_200921_05	20/09/21	Phase2	NEGATIVE			2021-09-20T11:13:00.000+02:00	1038/1028	Machinjiri 4	river	2021-09-20	Machinjiri	-15.7471	35.0849
ERST_200921_19	20/09/21	Phase2	NEGATIVE			2021-09-20T14:24:00.000+02:00	1083	Machinjiri 5	river	2021-09-20	Machinjiri	-15.7421	35.0833
ERST_200921_06	20/09/21	Phase2	NEGATIVE			2021-09-20T12:29:00.000+02:00	8	Mount Pleasant	river	2021-09-20	Mount Pleasant	-15.7957	35.0093
ERST_200921_13	20/09/21	Phase2	NEGATIVE			2021-09-20T10:46:00.000+02:00	1083/1095	Ndirande 2	river	2021-09-20	Ndirande	-15.7743	35.0407
ERST_200921_14	20/09/21	Phase2	NEGATIVE			2021-09-20T11:04:00.000+02:00	1078/1109	Ndirande 4	river	2021-09-20	Ndirande	-15.7717	35.0447
ERST_200921_12	20/09/21	Phase2	NEGATIVE			2021-09-20T10:16:00.000+02:00	1064/1015	Ndirande 5	river	2021-09-20	Ndirande	-15.759	35.0332
ERST_200921_08	20/09/21	Phase2	NEGATIVE			2021-09-20T13:17:00.000+02:00	3	Ndirande 8	river	2021-09-20	Ndirande	-15.777	35.031
ERST_200921_01	20/09/21	Phase2	NEGATIVE			2021-09-20T09:25:00.000+02:00	1102/1146	Nkolokoti 1	river	2021-09-20	Nkolokoti	-15.7847	35.0869
ERST_200921_20	20/09/21	Phase2	NEGATIVE			2021-09-20T14:43:00.000+02:00	7	Nkolokoti 11	river	2021-09-20	Nkolokoti	-15.7357	35.0816
ERST_200921_16	20/09/21	Phase2	NEGATIVE			2021-09-20T13:01:00.000+02:00	1098	Nkolokoti 3	river	2021-09-20	Nkolokoti	-15.7824	35.0739
ERST_200921_17	20/09/21	Phase2	NEGATIVE			2021-09-20T13:33:00.000+02:00	1098	Nkolokoti 3	river	2021-09-20	Nkolokoti	-15.7824	35.0739
ERST_200921_04	20/09/21	Phase2	NEGATIVE			2021-09-20T10:39:00.000+02:00	1086/1098	Nkolokoti 6	river	2021-09-20	Nkolokoti	-15.776	35.0754
ERST_200921_02	20/09/21	Phase2	NEGATIVE			2021-09-20T09:42:00.000+02:00	1085/1092	Nkolokoti 7	river	2021-09-20	Nkolokoti	-15.7758	35.0793
ERST_200921_09	20/09/21	Phase2	NEGATIVE			2021-09-20T13:47:00.000+02:00	1103/1039	Waterboard 2	lagoon	2021-09-20	Waterboard	-15.7893	35.0188
ERST_124	20/10/20	Phase2	NEGATIVE			NA	vma1	Mbayani 1	river	2020-10-20	Mbayani	-15.7698	35.002
ERST_123	20/10/20	Phase2	NEGATIVE			NA	vma2	Mbayani 2	river	2020-10-20	Mbayani	-15.7712	35.0064
ERST_201221_09	20/12/21	Phase2	NEGATIVE			2021-12-20T10:13:00.000+02:00	1119/932	Manase 2	river	2021-12-20	Manase	-15.807	34.989
ERST_201221_10	20/12/21	Phase2	NEGATIVE			2021-12-20T10:13:00.000+02:00	1119/932	Manase 2	river	2021-12-20	Manase	-15.807	34.989
ERST_201221_04	20/12/21	Phase2	NEGATIVE			2021-12-20T09:18:00.000+02:00	1127/951	Manase 4	river	2021-12-20	Manase	-15.8119	34.9909
ERST_201221_07	20/12/21	Phase2	NEGATIVE			2021-12-20T09:32:00.000+02:00	2002/931	Manase Sewage Plant	sewage	2021-12-20	Manase Sewage Plant	-15.8086	34.9888
ERST_201221_01	20/12/21	Phase2	NEGATIVE			2021-12-20T08:46:00.000+02:00	1138/916	Nancholi 1	river	2021-12-20	Nancholi	-15.8226	34.9841
ERST_201221_14	20/12/21	Phase2	NEGATIVE			2021-12-20T13:44:00.000+02:00	1083/1095	Ndirande 2	river	2021-12-20	Ndirande	-15.7743	35.0407
ERST_201221_13	20/12/21	Phase2	NEGATIVE			2021-12-20T12:31:00.000+02:00	1149/979	Soche 6	river	2021-12-20	Soche	-15.8279	34.9986
ERST_201221_12	20/12/21	Phase2	NEGATIVE			2021-12-20T10:34:00.000+02:00	2001/1009	Victoria Bridge	river	2021-12-20	Victoria Bridge	-15.7938	35.0042
ERST_201221_15	20/12/21	Phase2	NEGATIVE			#REF!	1144/1017	Zingwangwa 1	river	2021-12-20	Zingwangwa	-15.8262	35.0081
ERST_200422_03	20/4/2022	Phase2	NEGATIVE			2022-04-20T09:38:00.000+02:00	28	Naperi 2	river	2022-04-20	Naperi	-15.8084	35.0161
ERST_200422_05	20/4/2022	Phase2	NEGATIVE			2022-04-20T09:56:00.000+02:00	1173	Soche 2	river	2022-04-20	Soche	-15.8125	35.0146
ERST_200422_01	20/4/2022	Phase2	NEGATIVE			2022-04-20T09:19:00.000+02:00	1166	Soche 4	river	2022-04-20	Soche	-15.8197	35.0053
ERST_200422_07	20/4/2022	Phase2	NEGATIVE			2022-04-20T10:18:00.000+02:00	1168	Soche 5	river	2022-04-20	Soche	-15.8218	35.0009
ERST_210421_03	21/04/21	Phase2	NEGATIVE			2021-04-21T10:48:00.000+02:00	1090	Machinjiri 2	river	2021-04-21	Machinjiri	-15.753	35.0827
ERST_210421_02	21/04/21	Phase2	NEGATIVE			2021-04-21T09:42:00.000+02:00	28	Naperi 2	river	2021-04-21	Naperi	-15.8084	35.0161
ERST_210421_01	21/04/21	Phase2	NEGATIVE			2021-04-21T09:05:00.000+02:00	1103/1039	Waterboard 2	lagoon	2021-04-21	Waterboard	-15.7893	35.0188
ERST_210621_43	21/06/21	Phase2	NEGATIVE			2021-06-21T15:27:00.000+02:00	1038	Chilomoni 1	river	2021-06-21	Chilomoni	-15.7591	34.9874
ERST_210621_40	21/06/21	Phase2	NEGATIVE			2021-06-21T13:18:00.000+02:00	1030	Chilomoni 10	river	2021-06-21	Chilomoni	-15.7786	34.9757
ERST_210621_42	21/06/21	Phase2	NEGATIVE			2021-06-21T15:04:00.000+02:00	1042	Chilomoni 5	river	2021-06-21	Chilomoni	-15.7575	34.9796
ERST_210621_41	21/06/21	Phase2	NEGATIVE			2021-06-21T14:22:00.000+02:00	1041	Chilomoni 6	river	2021-06-21	Chilomoni	-15.8463	35.0946
ERST_210621_41	21/06/21	Phase2	NEGATIVE			2021-06-21T14:22:00.000+02:00	1041	Chilomoni 6	river	2021-06-21	Chilomoni	-15.8463	35.0946
ERST_210621_09	21/06/21	Phase2	NEGATIVE			2021-06-21T13:34:00.000+02:00	1061	Chirimba 7	river	2021-06-21	Chirimba	-15.7532	35.0006
ERST_210621_09	21/06/21	Phase2	NEGATIVE			2021-06-21T13:34:00.000+02:00	1061	Chirimba 7	river	2021-06-21	Chirimba	-15.7532	35.0006
ERST_210621_07	21/06/21	Phase2	NEGATIVE			2021-06-21T12:54:00.000+02:00	1177	Chirimba 8	river	2021-06-21	Chirimba	-15.7493	34.999
ERST_210621_10	21/06/21	Phase2	NEGATIVE			2021-06-21T14:02:00.000+02:00	1177	Chirimba 8	river	2021-06-21	Chirimba	-15.7493	34.999
ERST_210621_03	21/06/21	Phase2	NEGATIVE			2021-06-21T09:55:00.000+02:00	1116/971	Manase 1	river	2021-06-21	Manase	-15.8046	34.9935
ERST_210621_03	21/06/21	Phase2	NEGATIVE			2021-06-21T09:55:00.000+02:00	1116/971	Manase 1	river	2021-06-21	Manase	-15.8046	34.9935
ERST_210621_04	21/06/21	Phase2	NEGATIVE			2021-06-21T10:15:00.000+02:00	1119/932	Manase 2	river	2021-06-21	Manase	-15.807	34.989
ERST_210621_04	21/06/21	Phase2	NEGATIVE			2021-06-21T10:15:00.000+02:00	1119/932	Manase 2	river	2021-06-21	Manase	-15.807	34.989
ERST_210621_02	21/06/21	Phase2	NEGATIVE			2021-06-21T09:24:00.000+02:00	1127/951	Manase 4	river	2021-06-21	Manase	-15.8119	34.9909
ERST_210621_05	21/06/21	Phase2	NEGATIVE			2021-06-21T10:36:00.000+02:00	2002/931	Manase Sewage Plant	sewage	2021-06-21	Manase Sewage Plant	-15.8086	34.9888
ERST_210621_08	21/06/21	Phase2	NEGATIVE			2021-06-21T13:24:00.000+02:00	1063	Mbayani 5	river	2021-06-21	Mbayani	-15.7596	35.0115
ERST_210621_11	21/06/21	Phase2	NEGATIVE			2021-06-21T14:46:00.000+02:00	1046	Michiru 4	river	2021-06-21	Michiru	-15.749	34.9871
ERST_210621_01	21/06/21	Phase2	NEGATIVE			2021-06-21T09:12:00.000+02:00	1138/916	Nancholi 1	river	2021-06-21	Nancholi	-15.8226	34.9841
ERST_210621_35	21/06/21	Phase2	NEGATIVE			2021-06-21T09:43:00.000+02:00	1154/960	Nancholi 5	river	2021-06-21	Nancholi	-15.8317	34.9919
ERST_210621_34	21/06/21	Phase2	NEGATIVE			2021-06-21T08:55:00.000+02:00	1024	Ndirande 6	river	2021-06-21	Ndirande	-15.784	35.0251
ERST_210621_39	21/06/21	Phase2	NEGATIVE			2021-06-21T11:27:00.000+02:00	1120/1033	Soche 1	river	2021-06-21	Soche	-15.807	35.0114
ERST_210621_38	21/06/21	Phase2	NEGATIVE			2021-06-21T11:07:00.000+02:00	1133/1006	Soche 3	river	2021-06-21	Soche	-15.8155	35.0095
ERST_210621_36	21/06/21	Phase2	NEGATIVE			2021-06-21T10:05:00.000+02:00	1149/979	Soche 6	river	2021-06-21	Soche	-15.8279	34.9986
ERST_210621_06	21/06/21	Phase2	NEGATIVE			2021-06-21T11:03:00.000+02:00	2001/1009	Victoria Bridge	river	2021-06-21	Victoria Bridge	-15.7938	35.0042
ERST_210621_37	21/06/21	Phase2	NEGATIVE			2021-06-21T10:38:00.000+02:00	1144/1017	Zingwangwa 1	river	2021-06-21	Zingwangwa	-15.8262	35.0081
ERST_78	21/07/20	Phase2	NEGATIVE			NA	vma1	Mbayani 1	river	2020-07-21	Mbayani	-15.7698	35.002
ERST_79	21/07/20	Phase2	NEGATIVE			NA	vma2	Mbayani 2	river	2020-07-21	Mbayani	-15.7712	35.0064
ERST_210721_10	21/07/21	Phase2	NEGATIVE			2021-07-21T12:14:00.000+02:00	1038	Chilomoni 1	river	2021-07-21	Chilomoni	-15.7591	34.9874
ERST_210721_07	21/07/21	Phase2	NEGATIVE			2021-07-21T11:12:00.000+02:00	1030	Chilomoni 10	river	2021-07-21	Chilomoni	-15.7786	34.9757
ERST_210721_06	21/07/21	Phase2	NEGATIVE			2021-07-21T10:48:00.000+02:00	1093/945	Chilomoni 11	river	2021-07-21	Chilomoni	-15.7797	34.9776
ERST_210721_09	21/07/21	Phase2	NEGATIVE			2021-07-21T11:54:00.000+02:00	1034	Chilomoni 2	river	2021-07-21	Chilomoni	-15.7605	34.9865
ERST_210721_08	21/07/21	Phase2	NEGATIVE			2021-07-21T11:37:00.000+02:00	1033	Chilomoni 7	river	2021-07-21	Chilomoni	-15.7652	34.984
ERST_210721_14	21/07/21	Phase2	NEGATIVE			2021-07-21T14:53:00.000+02:00	1075	Chirimba 1	river	2021-07-21	Chirimba	-15.7419	35.024
ERST_210721_42	21/07/21	Phase2	NEGATIVE			2021-07-21T15:04:00.000+02:00	1075	Chirimba 1	river	2021-07-21	Chirimba	-15.7419	35.024
ERST_210721_13	21/07/21	Phase2	NEGATIVE			2021-07-21T14:25:00.000+02:00	1080	Chirimba 4	river	2021-07-21	Chirimba	-15.7292	35.0156
ERST_210721_12	21/07/21	Phase2	NEGATIVE			2021-07-21T14:09:00.000+02:00	1077	Chirimba 5	river	2021-07-21	Chirimba	-15.7289	35.014
ERST_210721_02	21/07/21	Phase2	NEGATIVE			2021-07-21T09:14:00.000+02:00	2002/931	Manase Sewage Plant	sewage	2021-07-21	Manase Sewage Plant	-15.8086	34.9888
ERST_210721_04	21/07/21	Phase2	NEGATIVE			2021-07-21T09:37:00.000+02:00	2002/931	Manase Sewage Plant	sewage	2021-07-21	Manase Sewage Plant	-15.8086	34.9888
ERST_210721_05	21/07/21	Phase2	NEGATIVE			2021-07-21T10:18:00.000+02:00	2001/1009	Victoria Bridge	river	2021-07-21	Victoria Bridge	-15.7938	35.0042
ERST_115	21/09/20	Phase2	NEGATIVE			NA	vmul	Manase Sewage Plant	sewage	2020-09-21	Manase Sewage Plant	-15.8086	34.9888
ERST_117	21/09/20	Phase2	NEGATIVE			NA	vmui	Manase Sewage Plant	sewage	2020-09-21	Manase Sewage Plant	-15.8086	34.9888
ERST_210921_07	21/09/21	Phase2	NEGATIVE			2021-09-21T13:44:00.000+02:00	18	Manase 5	river	2021-09-21	Manase	-15.802	34.9876
ERST_210921_27	21/09/21	Phase2	NEGATIVE			2021-09-21T09:55:00.000+02:00	2002/931	Manase Sewage Plant	sewage	2021-09-21	Manase Sewage Plant	-15.8086	34.9888
ERST_210921_28	21/09/21	Phase2	NEGATIVE			2021-09-21T10:13:00.000+02:00	2002/931	Manase Sewage Plant	sewage	2021-09-21	Manase Sewage Plant	-15.8086	34.9888
ERST_210921_29	21/09/21	Phase2	NEGATIVE			2021-09-21T10:37:00.000+02:00	2002/931	Manase Sewage Plant	sewage	2021-09-21	Manase Sewage Plant	-15.8086	34.9888
ERST_210921_35	21/09/21	Phase2	NEGATIVE			2021-09-21T14:43:00.000+02:00	28	Naperi 2	river	2021-09-21	Naperi	-15.8084	35.0161
ERST_210921_05	21/09/21	Phase2	NEGATIVE			2021-09-21T12:15:00.000+02:00	23	Naperi 3	river	2021-09-21	Naperi	-15.8079	35.0045
ERST_210921_34	21/09/21	Phase2	NEGATIVE			2021-09-21T14:18:00.000+02:00	25	No ID 25	river	2021-09-21	Soche	-15.823	35.0215
ERST_210921_01	21/09/21	Phase2	NEGATIVE			2021-09-21T09:58:00.000+02:00	11	North 1	river	2021-09-21	North	-15.6955	34.9916
ERST_210921_02	21/09/21	Phase2	NEGATIVE			2021-09-21T10:18:00.000+02:00	10	North 2	river	2021-09-21	North	-15.7037	35.0047
ERST_210921_03	21/09/21	Phase2	NEGATIVE			2021-09-21T10:45:00.000+02:00	14	North 3	river	2021-09-21	North	-15.6993	35.0373
ERST_210921_04	21/09/21	Phase2	NEGATIVE			2021-09-21T11:02:00.000+02:00	12	North 4	river	2021-09-21	North	-15.7062	35.0428
ERST_210921_32	21/09/21	Phase2	NEGATIVE			2021-09-21T12:04:00.000+02:00	1173	Soche 2	river	2021-09-21	Soche	-15.8125	35.0146
ERST_210921_31	21/09/21	Phase2	NEGATIVE			2021-09-21T11:38:00.000+02:00	1133/1006	Soche 3	river	2021-09-21	Soche	-15.8155	35.0095
ERST_210921_36	21/09/21	Phase2	NEGATIVE			2021-09-21T15:12:00.000+02:00	1133/1006	Soche 3	river	2021-09-21	Soche	-15.8155	35.0095
ERST_210921_06	21/09/21	Phase2	NEGATIVE			2021-09-21T13:20:00.000+02:00	1168	Soche 5	river	2021-09-21	Soche	-15.8218	35.0009
ERST_210921_08	21/09/21	Phase2	NEGATIVE			2021-09-21T14:09:00.000+02:00	21	South West 1	river	2021-09-21	Nancholi	-15.8251	34.968
ERST_210921_33	21/09/21	Phase2	NEGATIVE			2021-09-21T13:59:00.000+02:00	27	Zingwangwa 3	river	2021-09-21	Zingwangwa	-15.8184	35.0122
ERST_122	21/10/20	Phase2	NEGATIVE			NA	vndr1	Ndirande 1	river	2020-10-21	Ndirande	-15.7761	35.0349
ERST_121	21/10/20	Phase2	NEGATIVE			NA	vndr2	Ndirande 2	river	2020-10-21	Ndirande	-15.7743	35.0407
ERST_210222_08	21/2/2022	Phase2	NEGATIVE			2022-02-21T13:58:00.000+02:00	1138	Chigumula 3	river	2022-02-21	Chigumula	-15.8464	35.0821
ERST_210222_09	21/2/2022	Phase2	NEGATIVE			2022-02-21T14:21:00.000+02:00	1135	Chigumula 7	river	2022-02-21	Chigumula	-15.8463	35.0979
ERST_210222_48	21/2/2022	Phase2	NEGATIVE			2022-02-21T13:40:00.000+02:00	1034	Chilomoni 2	river	2022-02-21	Chilomoni	-15.7605	34.9865
ERST_210222_49	21/2/2022	Phase2	NEGATIVE			2022-02-21T14:01:00.000+02:00	1042	Chilomoni 5	river	2022-02-21	Chilomoni	-15.7575	34.9796
ERST_210222_46	21/2/2022	Phase2	NEGATIVE			2022-02-21T13:06:00.000+02:00	1041	Chilomoni 6	river	2022-02-21	Chilomoni	-15.759	34.9782
ERST_210222_47	21/2/2022	Phase2	NEGATIVE			2022-02-21T13:27:00.000+02:00	1033	Chilomoni 7	river	2022-02-21	Chilomoni	-15.7652	34.984
ERST_210222_01	21/2/2022	Phase2	NEGATIVE			2022-02-21T10:00:00.000+02:00	1024/904	Chirimba 2	river	2022-02-21	Chirimba	-15.7384	35.0211
ERST_210222_02	21/2/2022	Phase2	NEGATIVE			2022-02-21T09:30:00.000+02:00	1019/893	Chirimba 3	river	2022-02-21	Chirimba	-15.7353	35.0167
ERST_210222_43	21/2/2022	Phase2	NEGATIVE			2022-02-21T10:29:00.000+02:00	1116/971	Manase 1	river	2022-02-21	Manase	-15.8046	34.9935
ERST_210222_44	21/2/2022	Phase2	NEGATIVE			2022-02-21T10:44:00.000+02:00	1119/932	Manase 2	river	2022-02-21	Manase	-15.807	34.989
ERST_210222_41	21/2/2022	Phase2	NEGATIVE			2022-02-21T09:58:00.000+02:00	1127/951	Manase 4	river	2022-02-21	Manase	-15.8119	34.9909
ERST_210222_42	21/2/2022	Phase2	NEGATIVE			2022-02-21T10:08:00.000+02:00	2002/931	Manase Sewage Plant	sewage	2022-02-21	Manase Sewage Plant	-15.8086	34.9888
ERST_210222_07	21/2/2022	Phase2	NEGATIVE			2022-02-21T12:24:00.000+02:00	1076/944	Mbayani 1	river	2022-02-21	Mbayani	-15.7698	35.002
ERST_210222_06	21/2/2022	Phase2	NEGATIVE			2022-02-21T11:53:00.000+02:00	1077/963	Mbayani 2	river	2022-02-21	Mbayani	-15.7712	35.0064
ERST_210222_05	21/2/2022	Phase2	NEGATIVE			2022-02-21T11:25:00.000+02:00	1067/961	Mbayani 4	river	2022-02-21	Mbayani	-15.7609	35.0129
ERST_210222_03	21/2/2022	Phase2	NEGATIVE			2022-02-21T10:35:00.000+02:00	1054/912	Mbayani 7	river	2022-02-21	Mbayani	-15.7559	35.0032
ERST_210222_50	21/2/2022	Phase2	NEGATIVE			2022-02-21T14:18:00.000+02:00	1046	Michiru 4	river	2022-02-21	Michiru	-15.749	34.9871
ERST_210222_45	21/2/2022	Phase2	NEGATIVE			2022-02-21T11:04:00.000+02:00	2001/1009	Victoria Bridge	river	2022-02-21	Victoria Bridge	-15.7938	35.0042
ERST_210322_10	21/3/2022	Phase2	NEGATIVE			2022-03-21T14:47:00.000+02:00	1139	Chigumula 5	river	2022-03-21	Chigumula	-15.8491	35.081
ERST_210322_09	21/3/2022	Phase2	NEGATIVE			2022-03-21T13:53:00.000+02:00	1135	Chigumula 7	river	2022-03-21	Chigumula	-15.8463	35.0979
ERST_210322_32	21/3/2022	Phase2	NEGATIVE			2022-03-21T13:06:00.000+02:00	1042	Chilomoni 5	river	2022-03-21	Chilomoni	-15.7575	34.9796
ERST_210322_33	21/3/2022	Phase2	NEGATIVE			2022-03-21T14:34:00.000+02:00	1042	Chilomoni 5	river	2022-03-21	Chilomoni	-15.7575	34.9796
ERST_210322_31	21/3/2022	Phase2	NEGATIVE			2022-03-21T12:30:00.000+02:00	1033	Chilomoni 7	river	2022-03-21	Chilomoni	-15.7652	34.984
ERST_210322_06	21/3/2022	Phase2	NEGATIVE			2022-03-21T10:31:00.000+02:00	1024/904	Chirimba 2	river	2022-03-21	Chirimba	-15.7384	35.0211
ERST_210322_05	21/3/2022	Phase2	NEGATIVE			2022-03-21T10:16:00.000+02:00	1019/893	Chirimba 3	river	2022-03-21	Chirimba	-15.7353	35.0167
ERST_210322_27	21/3/2022	Phase2	NEGATIVE			2022-03-21T09:53:00.000+02:00	1116/971	Manase 1	river	2022-03-21	Manase	-15.8046	34.9935
ERST_210322_28	21/3/2022	Phase2	NEGATIVE			2022-03-21T10:15:00.000+02:00	1119/932	Manase 2	river	2022-03-21	Manase	-15.807	34.989
ERST_210322_26	21/3/2022	Phase2	NEGATIVE			2022-03-21T09:31:00.000+02:00	2002/931	Manase Sewage Plant	sewage	2022-03-21	Manase Sewage Plant	-15.8086	34.9888
ERST_210322_07	21/3/2022	Phase2	NEGATIVE			2022-03-21T11:02:00.000+02:00	1076/944	Mbayani 1	river	2022-03-21	Mbayani	-15.7698	35.002
ERST_210322_03	21/3/2022	Phase2	NEGATIVE			2022-03-21T09:35:00.000+02:00	1067/961	Mbayani 4	river	2022-03-21	Mbayani	-15.7609	35.0129
ERST_210322_02	21/3/2022	Phase2	NEGATIVE			2022-03-21T09:16:00.000+02:00	1060/929	Mbayani 6	river	2022-03-21	Mbayani	-15.7569	35.008
ERST_210322_04	21/3/2022	Phase2	NEGATIVE			2022-03-21T09:55:00.000+02:00	1054/912	Mbayani 7	river	2022-03-21	Mbayani	-15.7559	35.0032
ERST_210322_29	21/3/2022	Phase2	NEGATIVE			2022-03-21T10:35:00.000+02:00	2001/1009	Victoria Bridge	river	2022-03-21	Victoria Bridge	-15.7938	35.0042
ERST_220221_06	22/02/21	Phase2	NEGATIVE			2021-02-22T12:54:00.000+02:00	1132	Bangwe 2	river	2021-02-22	Bangwe	-15.8323	35.0831
ERST_220221_08	22/02/21	Phase2	NEGATIVE			2021-02-22T13:39:00.000+02:00	1150	Bangwe 3	river	2021-02-09	Bangwe	-15.8282	35.0859
ERST_220221_09	22/02/21	Phase2	NEGATIVE			2021-02-22T13:58:00.000+02:00	1127	Bangwe 4	river	2021-02-22	Bangwe	-15.8245	35.0855
ERST_220221_07	22/02/21	Phase2	NEGATIVE			2021-02-22T13:15:00.000+02:00	1123	Bangwe 5	river	2021-02-22	Bangwe	-15.8199	35.0877
ERST_220221_01	22/02/21	Phase2	NEGATIVE			2021-02-22T09:52:00.000+02:00	1086	Machinjiri 3	river	2021-02-22	Machinjiri	-15.7484	35.0844
ERST_220221_04	22/02/21	Phase2	NEGATIVE			2021-02-22T11:00:00.000+02:00	1178/1073	Nkolokoti 10	river	2021-02-22	Nkolokoti	-15.77	35.0779
ERST_220221_10	22/02/21	Phase2	NEGATIVE			2021-02-22T14:22:00.000+02:00	1178/1073	Nkolokoti 10	river	2021-02-22	Nkolokoti	-15.77	35.0779
ERST_220221_02	22/02/21	Phase2	NEGATIVE			2021-02-22T10:16:00.000+02:00	1096	Nkolokoti 4	river	2021-02-22	Nkolokoti	-15.7787	35.0741
ERST_220221_03	22/02/21	Phase2	NEGATIVE			2021-02-22T10:36:00.000+02:00	1093	Nkolokoti 8	river	2021-02-22	Nkolokoti	-15.7738	35.0758
ERST_220321_15	22/03/21	Phase2	NEGATIVE			2021-03-22T15:07:00.000+02:00	1038	Chilomoni 1	river	2021-03-22	Chilomoni	-15.7591	34.9874
ERST_220321_01	22/03/21	Phase2	NEGATIVE			2021-03-22T10:00:00.000+02:00	1075	Chirimba 1	river	2021-03-22	Chirimba	-15.7419	35.024
ERST_220321_05	22/03/21	Phase2	NEGATIVE			2021-03-22T12:52:00.000+02:00	1019/893	Chirimba 3	river	2021-03-22	Chirimba	-15.7353	35.0167
ERST_220321_04	22/03/21	Phase2	NEGATIVE			2021-03-22T12:28:00.000+02:00	1077	Chirimba 5	river	2021-03-22	Chirimba	-15.7289	35.014
ERST_220321_07	22/03/21	Phase2	NEGATIVE			2021-03-22T15:27:00.000+02:00	1077	Chirimba 5	river	2021-03-22	Chirimba	-15.7289	35.014
ERST_220321_17	22/03/21	Phase2	NEGATIVE			2021-03-22T16:08:00.000+02:00	1090	Machinjiri 2	river	2021-03-22	Machinjiri	-15.753	35.0827
ERST_220321_16	22/03/21	Phase2	NEGATIVE			2021-03-22T15:30:00.000+02:00	1086	Machinjiri 3	river	2021-03-22	Machinjiri	-15.7484	35.0844
ERST_220321_14	22/03/21	Phase2	NEGATIVE			2021-03-22T14:42:00.000+02:00	1083	Machinjiri 5	river	2021-03-22	Machinjiri	-15.7421	35.0833
ERST_220321_02	22/03/21	Phase2	NEGATIVE			2021-03-22T11:20:00.000+02:00	1127/951	Manase 4	river	2021-03-22	Manase	-15.8119	34.9909
ERST_220321_03	22/03/21	Phase2	NEGATIVE			2021-03-22T12:00:00.000+02:00	1127/951	Manase 4	river	2021-03-22	Manase	-15.8119	34.9909
ERST_220321_06	22/03/21	Phase2	NEGATIVE			2021-03-22T14:55:00.000+02:00	1076/944	Mbayani 1	river	2021-03-22	Mbayani	-15.7698	35.002
ERST_220321_11	22/03/21	Phase2	NEGATIVE			2021-03-22T08:56:00.000+02:00	1076/944	Mbayani 1	river	2021-03-22	Mbayani	-15.7698	35.002
ERST_220321_13	22/03/21	Phase2	NEGATIVE			2021-03-22T12:24:00.000+02:00	1178/1073	Nkolokoti 10	river	2021-03-22	Nkolokoti	-15.77	35.0779
ERST_220321_12	22/03/21	Phase2	NEGATIVE			2021-03-22T11:54:00.000+02:00	1093	Nkolokoti 8	river	2021-03-22	Nkolokoti	-15.7738	35.0758
ERST_43	22/06/20	Phase2	NEGATIVE			NA	vmuo	Manase Sewage Plant	sewage	2020-06-22	Manase Sewage Plant	-15.8086	34.9888
ERST_44	22/06/20	Phase2	NEGATIVE			NA	vmuo	Manase Sewage Plant	sewage	2020-06-22	Manase Sewage Plant	-15.8086	34.9888
ERST_16	22/06/20	Phase2	NEGATIVE			NA	vma1	Mbayani 1	river	2020-06-22	Mbayani	-15.7698	35.002
ERST_34	22/06/20	Phase2	NEGATIVE			NA	vndr1	Ndirande 1	river	2020-06-22	Ndirande	-15.7761	35.0349
ERST_37	22/06/20	Phase2	NEGATIVE			NA	vndr1	Ndirande 1	river	2020-06-22	Ndirande	-15.7761	35.0349
ERST_67	22/06/20	Phase2	NEGATIVE			NA	vndr1	Ndirande 1	river	2020-06-22	Ndirande	-15.7761	35.0349
ERST_220621_01	22/06/21	Phase2	NEGATIVE			2021-06-22T11:27:00.000+02:00	1093/945	Chilomoni 11	river	2021-06-22	Chilomoni	-15.7797	34.9776
ERST_220621_02	22/06/21	Phase2	NEGATIVE			2021-06-22T12:03:00.000+02:00	1053/929	Chilomoni 4	river	2021-06-22	Chilomoni	-15.7552	34.9809
ERST_220621_36	22/06/21	Phase2	NEGATIVE			2021-06-22T14:08:00.000+02:00	1024/904	Chirimba 2	river	2021-06-22	Chirimba	-15.7384	35.0211
ERST_220621_37	22/06/21	Phase2	NEGATIVE			2021-06-22T14:31:00.000+02:00	1019/893	Chirimba 3	river	2021-06-22	Chirimba	-15.7353	35.0167
ERST_220621_39	22/06/21	Phase2	NEGATIVE			2021-06-22T15:11:00.000+02:00	1080	Chirimba 4	river	2021-06-22	Chirimba	-15.7292	35.0156
ERST_220621_38	22/06/21	Phase2	NEGATIVE			2021-06-22T14:52:00.000+02:00	1077	Chirimba 5	river	2021-06-22	Chirimba	-15.7289	35.014
ERST_220621_05	22/06/21	Phase2	NEGATIVE			2021-06-22T13:41:00.000+02:00	1030/877	Chirimba 6	river	2021-06-22	Chirimba	-15.743	35.0032
ERST_220621_04	22/06/21	Phase2	NEGATIVE			2021-06-22T12:58:00.000+02:00	1033/864	Chirimba 9	river	2021-06-22	Chirimba	-15.7443	34.9993
ERST_220621_40	22/06/21	Phase2	NEGATIVE			2021-06-22T15:42:00.000+02:00	6	Machinjiri 6	river	2021-06-22	Machinjiri	-15.732	35.0463
ERST_220621_35	22/06/21	Phase2	NEGATIVE			2021-06-22T12:45:00.000+02:00	1076/944	Mbayani 1	river	2021-06-22	Mbayani	-15.7698	35.002
ERST_220621_34	22/06/21	Phase2	NEGATIVE			2021-06-22T11:55:00.000+02:00	1077/963	Mbayani 2	river	2021-06-22	Mbayani	-15.7712	35.0064
ERST_220621_32	22/06/21	Phase2	NEGATIVE			2021-06-22T10:59:00.000+02:00	1067/961	Mbayani 4	river	2021-06-22	Mbayani	-15.7609	35.0129
ERST_220621_33	22/06/21	Phase2	NEGATIVE			2021-06-22T11:29:00.000+02:00	1060/929	Mbayani 6	river	2021-06-22	Mbayani	-15.7569	35.008
ERST_220621_31	22/06/21	Phase2	NEGATIVE			2021-06-22T10:35:00.000+02:00	1054/912	Mbayani 7	river	2021-06-22	Mbayani	-15.7559	35.0032
ERST_220621_03	22/06/21	Phase2	NEGATIVE			2021-06-22T12:38:00.000+02:00	2003/849	Michiru 1	river	2021-06-22	Michiru	-15.7413	34.9934
ERST_220621_10	22/06/21	Phase2	NEGATIVE			2021-06-22T15:30:00.000+02:00	32	Mudi dam	river	2021-06-22	Mudi dam	-15.7949	35.0365
ERST_220621_09	22/06/21	Phase2	NEGATIVE			2021-06-22T15:12:00.000+02:00	1024	Ndirande 6	river	2021-06-22	Ndirande	-15.784	35.0251
ERST_220621_07	22/06/21	Phase2	NEGATIVE			2021-06-22T14:40:00.000+02:00	3	Ndirande 8	river	2021-06-22	Ndirande	-15.777	35.031
ERST_80	22/07/20	Phase2	NEGATIVE			NA	vndr1	Ndirande 1	river	2020-07-22	Ndirande	-15.7761	35.0349
ERST_81	22/07/20	Phase2	NEGATIVE			NA	vndr1	Ndirande 1	river	2020-07-22	Ndirande	-15.7761	35.0349
ERST_220721_31	22/07/21	Phase2	NEGATIVE			2021-07-22T14:28:00.000+02:00	1061	Chirimba 7	river	2021-07-22	Chirimba	-15.7532	35.0006
ERST_220721_10	22/07/21	Phase2	NEGATIVE			2021-07-22T14:01:00.000+02:00	1177	Chirimba 8	river	2021-07-22	Chirimba	-15.7493	34.999
ERST_220721_9	22/07/21	Phase2	NEGATIVE			2021-07-22T13:19:00.000+02:00	1177	Chirimba 8	river	2021-07-22	Chirimba	-15.7493	34.999
ERST_220721_6	22/07/21	Phase2	NEGATIVE			2021-07-22T11:25:00.000+02:00	6	Machinjiri 6	river	2021-07-22	Machinjiri	-15.732	35.0463
ERST_220721_8	22/07/21	Phase2	NEGATIVE			2021-07-22T12:54:00.000+02:00	1063	Mbayani 5	river	2021-07-22	Mbayani	-15.7596	35.0115
ERST_220721_7	22/07/21	Phase2	NEGATIVE			2021-07-22T12:07:00.000+02:00	5	Michiru 6	river	2021-07-22	Michiru	-15.7315	34.9982
ERST_220721_5	22/07/21	Phase2	NEGATIVE			2021-07-22T10:35:00.000+02:00	32	Mudi dam	river	2021-07-22	Mudi dam	-15.7949	35.0365
ERST_220721_4	22/07/21	Phase2	NEGATIVE			2021-07-22T10:15:00.000+02:00	Ndirande 1	Ndirande 1	river	2021-07-22	Ndirande	-15.7761	35.0349
ERST_220721_1	22/07/21	Phase2	NEGATIVE			2021-07-22T09:13:00.000+02:00	1024	Ndirande 6	river	2021-07-22	Ndirande	-15.784	35.0251
ERST_220721_2	22/07/21	Phase2	NEGATIVE			2021-07-22T09:31:00.000+02:00	2	Ndirande 7	river	2021-07-22	Ndirande	-15.7674	35.0305
ERST_220721_3	22/07/21	Phase2	NEGATIVE			2021-07-22T09:56:00.000+02:00	3	Ndirande 8	river	2021-07-22	Ndirande	-15.777	35.031
ERST_110	22/09/20	Phase2	NEGATIVE			NA	vma1	Mbayani 1	river	2020-09-22	Mbayani	-15.7698	35.002
ERST_109	22/09/20	Phase2	NEGATIVE			NA	vma2	Mbayani 2	river	2020-09-22	Mbayani	-15.7712	35.0064
ERST_221121_45	22/11/21	Phase2	NEGATIVE			2021-11-22T12:32:00.000+02:00	1038	Chilomoni 1	river	2021-11-22	Chilomoni	-15.7591	34.9874
ERST_221121_43	22/11/21	Phase2	NEGATIVE			2021-11-22T12:05:00.000+02:00	1034	Chilomoni 2	river	2021-11-22	Chilomoni	-15.7605	34.9865
ERST_221121_44	22/11/21	Phase2	NEGATIVE			2021-11-22T12:32:00.000+02:00	1042	Chilomoni 5	river	2021-11-22	Chilomoni	-15.7575	34.9796
ERST_221121_46	22/11/21	Phase2	NEGATIVE			2021-11-22T13:05:00.000+02:00	1041	Chilomoni 6	river	2021-11-22	Chilomoni	-15.759	34.9782
ERST_221121_42	22/11/21	Phase2	NEGATIVE			2021-11-22T11:46:00.000+02:00	1033	Chilomoni 7	river	2021-11-22	Chilomoni	-15.7652	34.984
ERST_221121_08	22/11/21	Phase2	NEGATIVE			2021-11-22T12:05:00.000+02:00	1061	Chirimba 7	river	2021-11-22	Chirimba	-15.7532	35.0006
ERST_221121_09	22/11/21	Phase2	NEGATIVE			2021-11-22T12:22:00.000+02:00	1177	Chirimba 8	river	2021-11-22	Chirimba	-15.7493	34.999
ERST_221121_47	22/11/21	Phase2	NEGATIVE			2021-11-22T13:42:00.000+02:00	1177	Chirimba 8	river	2021-11-22	Chirimba	-15.7493	34.999
ERST_221121_48	22/11/21	Phase2	NEGATIVE			2021-11-22T15:05:00.000+02:00	1177	Chirimba 8	river	2021-11-22	Chirimba	-15.7493	34.999
ERST_221121_04	22/11/21	Phase2	NEGATIVE			2021-11-22T09:53:00.000+02:00	1116/971	Manase 1	river	2021-11-22	Manase	-15.8046	34.9935
ERST_221121_02	22/11/21	Phase2	NEGATIVE			2021-11-22T09:17:00.000+02:00	1127/951	Manase 4	river	2021-11-22	Manase	-15.8119	34.9909
ERST_221121_03	22/11/21	Phase2	NEGATIVE			2021-11-22T09:33:00.000+02:00	2002/931	Manase Sewage Plant	sewage	2021-11-22	Manase Sewage Plant	-15.8086	34.9888
ERST_221121_39	22/11/21	Phase2	NEGATIVE			2021-11-22T09:30:00.000+02:00	2002/931	Manase Sewage Plant	sewage	2021-11-22	Manase Sewage Plant	-15.8086	34.9888
ERST_221121_07	22/11/21	Phase2	NEGATIVE			2021-11-22T11:27:00.000+02:00	1046	Michiru 4	river	2021-11-22	Michiru	-15.749	34.9871
ERST_221121_01	22/11/21	Phase2	NEGATIVE			2021-11-22T08:54:00.000+02:00	1138/916	Nancholi 1	river	2021-11-22	Nancholi	-15.8226	34.9841
ERST_221121_37	22/11/21	Phase2	NEGATIVE			2021-11-22T08:43:00.000+02:00	1120/1033	Soche 1	river	2021-11-22	Soche	-15.807	35.0114
ERST_221121_38	22/11/21	Phase2	NEGATIVE			2021-11-22T09:10:00.000+02:00	1149/979	Soche 6	river	2021-11-22	Soche	-15.8279	34.9986
ERST_221121_40	22/11/21	Phase2	NEGATIVE			2021-11-22T09:51:00.000+02:00	21	South West 1	river	2021-11-22	Nancholi	-15.8251	34.968
ERST_221121_06	22/11/21	Phase2	NEGATIVE			2021-11-22T10:17:00.000+02:00	2001/1009	Victoria Bridge	river	2021-11-22	Victoria Bridge	-15.7938	35.0042
ERST_221121_41	22/11/21	Phase2	NEGATIVE			2021-11-22T10:49:00.000+02:00	1103/1039	Waterboard 2	lagoon	2021-11-22	Waterboard	-15.7893	35.0188
ERST_221221_16	22/12/21	Phase2	NEGATIVE			2021-12-22T15:51:00.000+02:00	1127	Bangwe 4	river	2021-12-22	Bangwe	-15.8245	35.0855
ERST_221221_02	22/12/21	Phase2	NEGATIVE			2021-12-22T09:54:00.000+02:00	1019/893	Chirimba 3	river	2021-12-22	Chirimba	-15.7353	35.0167
ERST_221221_01	22/12/21	Phase2	NEGATIVE			2021-12-22T09:36:00.000+02:00	1080	Chirimba 4	river	2021-12-22	Chirimba	-15.7292	35.0156
ERST_221221_03	22/12/21	Phase2	NEGATIVE			2021-12-22T10:09:00.000+02:00	1024/904	Chirimba 6	river	2021-12-22	Chirimba	-15.7384	35.0211
ERST_221221_07	22/12/21	Phase2	NEGATIVE			2021-12-22T11:26:00.000+02:00	1030/877	Chirimba 6	river	2021-12-22	Chirimba	-15.743	35.0032
ERST_221221_08	22/12/21	Phase2	NEGATIVE			2021-12-22T11:46:00.000+02:00	1033/864	Chirimba 9	river	2021-12-22	Chirimba	-15.7443	34.9993
ERST_221221_15	22/12/21	Phase2	NEGATIVE			2021-12-22T15:37:00.000+02:00	1116/971	Manase 1	river	2021-12-22	Manase	-15.8046	34.9935
ERST_221221_14	22/12/21	Phase2	NEGATIVE			2021-12-22T15:25:00.000+02:00	1119/932	Manase 2	river	2021-12-22	Manase	-15.807	34.989
ERST_221221_11	22/12/21	Phase2	NEGATIVE			2021-12-22T14:19:00.000+02:00	1076/944	Mbayani 1	river	2021-12-22	Mbayani	-15.7698	35.002
ERST_221221_10	22/12/21	Phase2	NEGATIVE			2021-12-22T13:57:00.000+02:00	1077/963	Mbayani 2	river	2021-12-22	Mbayani	-15.7712	35.0064
ERST_221221_05	22/12/21	Phase2	NEGATIVE			2021-12-22T10:51:00.000+02:00	1063	Mbayani 5	river	2021-12-22	Mbayani	-15.7596	35.0115
ERST_221221_04	22/12/21	Phase2	NEGATIVE			2021-12-22T10:32:00.000+02:00	1060/929	Mbayani 6	river	2021-12-22	Mbayani	-15.7569	35.008
ERST_221221_13	22/12/21	Phase2	NEGATIVE			2021-12-22T15:06:00.000+02:00	2003/931	Michiru 1	river	2021-12-22	Michiru	-15.7413	34.9934
ERST_221221_12	22/12/21	Phase2	NEGATIVE			2021-12-22T14:53:00.000+02:00	23	Naperi 3	river	2021-12-22	Naperi	-15.8079	35.0045
ERST_220222_33	22/2/2022	Phase2	NEGATIVE			2022-02-22T15:22:00.000+02:00	1144	Chigumula 1	river	2022-02-22	Chigumula	-15.8449	35.0742
ERST_220222_32	22/2/2022	Phase2	NEGATIVE			2022-02-22T14:33:00.000+02:00	1139	Chigumula 5	river	2022-02-22	Chigumula	-15.8491	35.081
ERST_220222_01	22/2/2022	Phase2	NEGATIVE			2022-02-22T09:37:00.000+02:00	1030/877	Chirimba 6	river	2022-02-22	Chirimba	-15.743	35.0032
ERST_220222_02	22/2/2022	Phase2	NEGATIVE			2022-02-22T10:12:00.000+02:00	1033/864	Chirimba 9	river	2022-02-22	Chirimba	-15.7443	34.9993
ERST_220222_27	22/2/2022	Phase2	NEGATIVE			2022-02-22T11:36:00.000+02:00	2002/931	Manase Sewage Plant	sewage	2022-02-22	Manase Sewage Plant	-15.8086	34.9888
ERST_220222_04	22/2/2022	Phase2	NEGATIVE			2022-02-22T10:33:00.000+02:00	2003/849	Michiru 1	river	2022-02-22	Michiru	-15.7413	34.9934
ERST_220222_03	22/2/2022	Phase2	NEGATIVE			2022-02-22T10:25:00.000+02:00	1046/878	Michiru 5	river	2022-02-22	Michiru	-15.7518	34.9907
ERST_220222_31	22/2/2022	Phase2	NEGATIVE			2022-02-22T13:15:00.000+02:00	28	Naperi 2	river	2022-02-22	Naperi	-15.8084	35.0161
ERST_220222_24	22/2/2022	Phase2	NEGATIVE			2022-02-22T09:53:00.000+02:00	1083/1095	Ndirande 2	river	2022-02-22	Ndirande	-15.7743	35.0407
ERST_220222_25	22/2/2022	Phase2	NEGATIVE			2022-02-22T10:13:00.000+02:00	1078/1109	Ndirande 4	river	2022-02-22	Ndirande	-15.7717	35.0447
ERST_220222_26	22/2/2022	Phase2	NEGATIVE			2022-02-22T10:56:00.000+02:00	1064/1015	Ndirande 5	river	2022-02-22	Ndirande	-15.759	35.0332
ERST_220222_30	22/2/2022	Phase2	NEGATIVE			2022-02-22T12:51:00.000+02:00	1173	Soche 2	river	2022-02-22	Soche	-15.8125	35.0146
ERST_220222_28	22/2/2022	Phase2	NEGATIVE			2022-02-22T12:11:00.000+02:00	1166	Soche 4	river	2022-02-22	Soche	-15.8197	35.0053
ERST_220222_29	22/2/2022	Phase2	NEGATIVE			2022-02-22T12:23:00.000+02:00	1168	Soche 5	river	2022-02-22	Soche	-15.8218	35.0009
ERST_220222_23	22/2/2022	Phase2	NEGATIVE			2022-02-22T09:27:00.000+02:00	1103/1039	Waterboard 2	lagoon	2022-02-22	Waterboard	-15.7893	35.0188
ERST_220322_31	22/3/2022	Phase2	NEGATIVE			2022-03-22T12:09:00.000+02:00	9	Golf Course	river/sewage	2022-03-22	Golf Course	-15.7922	34.9976
ERST_220322_32	22/3/2022	Phase2	NEGATIVE			2022-03-22T12:30:00.000+02:00	18	Manase 5	river	2022-03-22	Manase	-15.802	34.9876
ERST_220322_05	22/3/2022	Phase2	NEGATIVE			2022-03-22T10:50:00.000+02:00	2002/931	Manase Sewage Plant	sewage	2022-03-22	Manase Sewage Plant	-15.8086	34.9888
ERST_220322_29	22/3/2022	Phase2	NEGATIVE			2022-03-22T10:43:00.000+02:00	1060/929	Mbayani 6	river	2022-03-22	Mbayani	-15.7569	35.008
ERST_220322_27	22/3/2022	Phase2	NEGATIVE			2022-03-22T10:09:00.000+02:00	2003/849	Michiru 1	river	2022-03-22	Michiru	-15.7413	34.9934
ERST_220322_28	22/3/2022	Phase2	NEGATIVE			2022-03-22T10:25:00.000+02:00	1046/878	Michiru 5	river	2022-03-22	Michiru	-15.7518	34.9907
ERST_220322_30	22/3/2022	Phase2	NEGATIVE			2022-03-22T11:55:00.000+02:00	8	Mount Pleasant	river	2022-03-22	Mount Pleasant	-15.7957	35.0093
ERST_220322_07	22/3/2022	Phase2	NEGATIVE			2022-03-22T12:30:00.000+02:00	28	Naperi 2	river	2022-03-22	Naperi	-15.8084	35.0161
ERST_220322_02	22/3/2022	Phase2	NEGATIVE			2022-03-22T09:35:00.000+02:00	1083/1095	Ndirande 2	river	2022-03-22	Ndirande	-15.7743	35.0407
ERST_220322_03	22/3/2022	Phase2	NEGATIVE			2022-03-22T09:47:00.000+02:00	1078/1109	Ndirande 4	river	2022-03-22	Ndirande	-15.7717	35.0447
ERST_220322_01	22/3/2022	Phase2	NEGATIVE			2022-03-22T08:45:00.000+02:00	1064/1015	Ndirande 5	river	2022-03-22	Ndirande	-15.759	35.0332
ERST_220322_09	22/3/2022	Phase2	NEGATIVE			2022-03-22T12:39:00.000+02:00	1173	Soche 2	river	2022-03-22	Soche	-15.8125	35.0146
ERST_220322_06	22/3/2022	Phase2	NEGATIVE			2022-03-22T11:30:00.000+02:00	1168	Soche 5	river	2022-03-22	Soche	-15.8218	35.0009
ERST_220322_04	22/3/2022	Phase2	NEGATIVE			2022-03-22T10:24:00.000+02:00	1103/1039	Waterboard 2	lagoon	2022-03-22	Waterboard	-15.7893	35.0188
ERST_230221_08	23/02/21	Phase2	NEGATIVE			2021-02-23T15:07:00.000+02:00	1132	Bangwe 2	river	2021-02-23	Bangwe	-15.8323	35.0831
ERST_230221_07	23/02/21	Phase2	NEGATIVE			2021-02-23T14:47:00.000+02:00	1120	Bangwe 7	river	2021-02-23	Bangwe	-15.8124	35.0963
ERST_230221_06	23/02/21	Phase2	NEGATIVE			2021-02-23T14:27:00.000+02:00	1122	Bangwe 8	river	2021-02-23	Bangwe	-15.8073	35.1007
ERST_230221_01	23/02/21	Phase2	NEGATIVE			2021-02-23T09:42:00.000+02:00	1030	Chilomoni 10	river	2021-02-23	Chilomoni	-15.7786	34.9757
ERST_230221_04	23/02/21	Phase2	NEGATIVE			2021-02-23T11:41:00.000+02:00	1123/1090	Kwacha/Chinyonga	river	2021-02-23	Kwacha/Chinyonga	-15.8093	35.0411
ERST_230221_03	23/02/21	Phase2	NEGATIVE			2021-02-23T11:06:00.000+02:00	1145	Manje	river	2021-02-23	Chigumula	-15.8469	35.0397
ERST_230221_09	23/02/21	Phase2	NEGATIVE			2021-02-23T15:40:00.000+02:00	1158	Nancholi 2	river	2021-02-23	Nancholi	-15.8243	34.9799
ERST_230221_05	23/02/21	Phase2	NEGATIVE			2021-02-23T13:33:00.000+02:00	1102/1146	Nkolokoti 1	river	2021-02-23	Nkolokoti	-15.7847	35.0869
ERST_230221_02	23/02/21	Phase2	NEGATIVE			2021-02-23T10:21:00.000+02:00	1166	Soche 4	river	2021-02-23	Soche	-15.8197	35.0053
ERST_230321_08	23/03/21	Phase2	NEGATIVE			2021-03-23T14:00:00.000+02:00	1011/961	Chirimba Industrial 2	river	2021-03-23	Chirimba	-15.7281	35.0525
ERST_230321_15	23/03/21	Phase2	NEGATIVE			2021-03-23T14:44:00.000+02:00	1011/961	Chirimba Industrial 2	river	2021-03-23	Chirimba	-15.7281	35.0525
ERST_230321_09	23/03/21	Phase2	NEGATIVE			2021-03-23T14:11:00.000+02:00	1078	Chirimba Industrial 3	river	2021-03-23	Chirimba	-15.7303	35.0521
ERST_230321_17	23/03/21	Phase2	NEGATIVE			2021-03-23T15:39:00.000+02:00	1078	Chirimba Industrial 3	river	2021-03-23	Chirimba	-15.7303	35.0521
ERST_230321_07	23/03/21	Phase2	NEGATIVE			2021-03-23T13:47:00.000+02:00	1082	Chirimba Industrial 4	river	2021-03-23	Chirimba	-15.7301	35.0508
ERST_230321_13	23/03/21	Phase2	NEGATIVE			2021-03-23T11:13:00.000+02:00	1082	Chirimba Industrial 4	river	2021-03-23	Chirimba	-15.7301	35.0508
ERST_230321_03	23/03/21	Phase2	NEGATIVE			2021-03-23T10:30:00.000+02:00	1116/971	Manase 1	river	2021-03-23	Manase	-15.8046	34.9935
ERST_230321_05	23/03/21	Phase2	NEGATIVE			2021-03-23T11:13:00.000+02:00	1116/971	Manase 1	river	2021-03-23	Manase	-15.8046	34.9935
ERST_230321_04	23/03/21	Phase2	NEGATIVE			2021-03-23T10:51:00.000+02:00	1119/932	Manase 2	river	2021-03-23	Manase	-15.807	34.989
ERST_230321_02	23/03/21	Phase2	NEGATIVE			2021-03-23T10:07:00.000+02:00	1164	Manase 3	river	2021-03-23	Manase	-15.8102	34.9938
ERST_230321_01	23/03/21	Phase2	NEGATIVE			2021-03-23T09:45:00.000+02:00	1127/951	Manase 4	river	2021-03-23	Manase	-15.8119	34.9909
ERST_230321_18	23/03/21	Phase2	NEGATIVE			2021-03-23T15:56:00.000+02:00	2002/931	Manase Sewage Plant	sewage	2021-03-23	Manase Sewage Plant	-15.8086	34.9888
ERST_230321_12	23/03/21	Phase2	NEGATIVE			2021-03-23T10:23:00.000+02:00	1145	Manje	river	2021-03-23	Chigumula	-15.8469	35.0397
ERST_230321_20	23/03/21	Phase2	NEGATIVE			2021-03-23T14:56:00.000+02:00	32	Mudi dam	river	2021-03-23	Mudi dam	-15.7949	35.0365
ERST_230321_10	23/03/21	Phase2	NEGATIVE			2021-03-23T14:39:00.000+02:00	Ndirande 1	Ndirande 1	river	2021-03-23	Ndirande	-15.7761	35.0349
ERST_230321_06	23/03/21	Phase2	NEGATIVE			2021-03-23T13:21:00.000+02:00	1024	Ndirande 6	river	2021-03-23	Ndirande	-15.784	35.0251
ERST_230321_11	23/03/21	Phase2	NEGATIVE			2021-03-23T09:24:00.000+02:00	1024	Ndirande 6	river	2021-03-23	Ndirande	-15.784	35.0251
ERST_230321_16	23/03/21	Phase2	NEGATIVE			2021-03-23T15:04:00.000+02:00	1149/979	Soche 6	river	2021-03-23	Soche	-15.8279	34.9986
ERST_230621_05	23/06/21	Phase2	NEGATIVE			2021-06-23T10:56:00.000+02:00	1034	Chilomoni 2	river	2021-06-23	Chilomoni	-15.7605	34.9865
ERST_230621_04	23/06/21	Phase2	NEGATIVE			2021-06-23T10:26:00.000+02:00	1033	Chilomoni 7	river	2021-06-23	Chilomoni	-15.7652	34.984
ERST_230621_06	23/06/21	Phase2	NEGATIVE			2021-06-23T12:02:00.000+02:00	1075	Chirimba 1	river	2021-06-23	Chirimba	-15.7419	35.024
ERST_230621_07	23/06/21	Phase2	NEGATIVE			2021-06-23T12:19:00.000+02:00	1075	Chirimba 1	river	2021-06-23	Chirimba	-15.7419	35.024
ERST_230621_02	23/06/21	Phase2	NEGATIVE			2021-06-23T09:25:00.000+02:00	2002/931	Manase Sewage Plant	sewage	2021-06-23	Manase Sewage Plant	-15.8086	34.9888
ERST_230621_03	23/06/21	Phase2	NEGATIVE			2021-06-23T09:12:00.000+02:00	2002/931	Manase Sewage Plant	sewage	2021-06-23	Manase Sewage Plant	-15.8086	34.9888
ERST_230621_08	23/06/21	Phase2	NEGATIVE			2021-06-23T12:56:00.000+02:00	5	Michiru 6	river	2021-06-23	Michiru	-15.7315	34.9982
ERST_230821_01	23/08/21	Phase2	NEGATIVE			2021-08-23T09:28:00.000+02:00	2004/969	Chirimba Industrial 1	river	2021-08-23	Chirimba	-15.7305	35.0624
ERST_230821_02	23/08/21	Phase2	NEGATIVE			2021-08-23T09:36:00.000+02:00	1011/961	Chirimba Industrial 2	river	2021-08-23	Chirimba	-15.7281	35.0525
ERST_230821_06	23/08/21	Phase2	NEGATIVE			2021-08-23T11:00:00.000+02:00	1123/1090	Kwacha/Chinyonga	river	2021-08-23	Kwacha/Chinyonga	-15.8093	35.0411
ERST_230821_11	23/08/21	Phase2	NEGATIVE			2021-08-23T14:10:00.000+02:00	1038/1028	Machinjiri 4	river	2021-08-23	Machinjiri	-15.7471	35.0849
ERST_230821_12	23/08/21	Phase2	NEGATIVE			2021-08-23T14:24:00.000+02:00	1083	Machinjiri 5	river	2021-08-23	Machinjiri	-15.7421	35.0833
ERST_230821_05	23/08/21	Phase2	NEGATIVE			2021-08-23T10:44:00.000+02:00	1083/1095	Ndirande 2	river	2021-08-23	Ndirande	-15.7743	35.0407
ERST_230821_04	23/08/21	Phase2	NEGATIVE			2021-08-23T10:31:00.000+02:00	1078/1109	Ndirande 4	river	2021-08-23	Ndirande	-15.7717	35.0447
ERST_230821_03	23/08/21	Phase2	NEGATIVE			2021-08-23T10:01:00.000+02:00	1064/1015	Ndirande 5	river	2021-08-23	Ndirande	-15.759	35.0332
ERST_230821_07	23/08/21	Phase2	NEGATIVE			2021-08-23T12:53:00.000+02:00	1102/1146	Nkolokoti 1	river	2021-08-23	Nkolokoti	-15.7847	35.0869
ERST_230821_09	23/08/21	Phase2	NEGATIVE			2021-08-23T13:24:00.000+02:00	1178/1073	Nkolokoti 10	river	2021-08-23	Nkolokoti	-15.77	35.0779
ERST_230821_13	23/08/21	Phase2	NEGATIVE			2021-08-23T14:35:00.000+02:00	7	Nkolokoti 11	river	2021-08-23	Nkolokoti	-15.7357	35.0816
ERST_230821_10	23/08/21	Phase2	NEGATIVE			2021-08-23T13:50:00.000+02:00	1086/1098	Nkolokoti 6	river	2021-08-23	Nkolokoti	-15.776	35.0754
ERST_230821_08	23/08/21	Phase2	NEGATIVE			2021-08-23T13:10:00.000+02:00	1085/1092	Nkolokoti 7	river	2021-08-23	Nkolokoti	-15.7758	35.0793
ERST_105	23/09/20	Phase2	NEGATIVE			NA	vndr1	Ndirande 1	river	2020-09-23	Ndirande	-15.7761	35.0349
ERST_101	23/09/20	Phase2	NEGATIVE			NA	vndr2	Ndirande 2	river	2020-09-23	Ndirande	-15.7743	35.0407
ERST_201	23/11/20	Phase2	NEGATIVE			NA	vmul	Manase Sewage Plant	sewage	2020-11-23	Manase Sewage Plant	-15.8086	34.9888
ERST_202	23/11/20	Phase2	NEGATIVE			NA	vmui	Manase Sewage Plant	sewage	2020-11-23	Manase Sewage Plant	-15.8086	34.9888
ERST_206	23/11/20	Phase2	NEGATIVE			NA	vmuo	Manase Sewage Plant	sewage	2020-11-23	Manase Sewage Plant	-15.8086	34.9888
ERST_231121_15	23/11/21	Phase2	NEGATIVE			2021-11-23T10:24:00.000+02:00	1053/929	Chilomoni 4	river	2021-11-23	Chilomoni	-15.7552	34.9809
ERST_231121_06	23/11/21	Phase2	NEGATIVE			2021-11-23T10:49:00.000+02:00	1075	Chirimba 1	river	2021-11-23	Chirimba	-15.7419	35.024
ERST_231121_10	23/11/21	Phase2	NEGATIVE			2021-11-23T14:05:00.000+02:00	1080	Chirimba 4	river	2021-11-23	Chirimba	-15.7292	35.0156
ERST_231121_09	23/11/21	Phase2	NEGATIVE			2021-11-23T13:30:00.000+02:00	1077	Chirimba 5	river	2021-11-23	Chirimba	-15.7289	35.014
ERST_231121_12	23/11/21	Phase2	NEGATIVE			2021-11-23T09:25:00.000+02:00	1033/864	Chirimba 9	river	2021-11-23	Chirimba	-15.7443	34.9993
ERST_231121_07	23/11/21	Phase2	NEGATIVE			2021-11-23T13:08:00.000+02:00	1078	Chirimba Industrial 3	river	2021-11-23	Chirimba	-15.7303	35.0521
ERST_231121_08	23/11/21	Phase2	NEGATIVE			2021-11-23T13:18:00.000+02:00	1078	Chirimba Industrial 3	river	2021-11-23	Chirimba	-15.7303	35.0521
ERST_231121_01	23/11/21	Phase2	NEGATIVE			2021-11-23T08:50:00.000+02:00	1076/944	Mbayani 1	river	2021-11-23	Mbayani	-15.7698	35.002
ERST_231121_03	23/11/21	Phase2	NEGATIVE			2021-11-23T09:39:00.000+02:00	1067/961	Mbayani 4	river	2021-11-23	Mbayani	-15.7609	35.0129
ERST_231121_04	23/11/21	Phase2	NEGATIVE			2021-11-23T10:08:00.000+02:00	1060/929	Mbayani 6	river	2021-11-23	Mbayani	-15.7569	35.008
ERST_231121_02	23/11/21	Phase2	NEGATIVE			2021-11-23T09:22:00.000+02:00	1054/912	Mbayani 7	river	2021-11-23	Mbayani	-15.7559	35.0032
ERST_231121_14	23/11/21	Phase2	NEGATIVE			2021-11-23T09:57:00.000+02:00	2003/849	Michiru 1	river	2021-11-23	Michiru	-15.7413	34.9934
ERST_231121_13	23/11/21	Phase2	NEGATIVE			2021-11-23T09:44:00.000+02:00	1046/878	Michiru 5	river	2021-11-23	Michiru	-15.7518	34.9907
ERST_231121_16	23/11/21	Phase2	NEGATIVE			2021-11-23T10:58:00.000+02:00	32	Mudi dam	river	2021-11-23	Mudi dam	-15.7949	35.0365
ERST_231121_19	23/11/21	Phase2	NEGATIVE			2021-11-23T12:20:00.000+02:00	Ndirande 1	Ndirande 1	river	2021-11-23	Ndirande	-15.7761	35.0349
ERST_231121_20	23/11/21	Phase2	NEGATIVE			2021-11-23T12:36:00.000+02:00	Ndirande 1	Ndirande 1	river	2021-11-23	Ndirande	-15.7761	35.0349
ERST_231121_21	23/11/21	Phase2	NEGATIVE			2021-11-23T12:59:00.000+02:00	Ndirande 1	Ndirande 1	river	2021-11-23	Ndirande	-15.7761	35.0349
ERST_231121_21	23/11/21	Phase2	NEGATIVE			2021-11-23T12:59:00.000+02:00	Ndirande 1	Ndirande 1	river	2021-11-23	Ndirande	-15.7761	35.0349
ERST_231121_18	23/11/21	Phase2	NEGATIVE			2021-11-23T11:56:00.000+02:00	1024	Ndirande 6	river	2021-11-23	Ndirande	-15.784	35.0251
ERST_230322_03	23/3/2022	Phase2	NEGATIVE			2022-03-23T11:05:00.000+02:00	1144	Chigumula 1	river	2022-03-23	Chigumula	-15.8449	35.0742
ERST_230322_01	23/3/2022	Phase2	NEGATIVE			2022-03-23T10:30:00.000+02:00	1142	Chigumula 4	river	2022-03-23	Chigumula	-15.8491	35.081
ERST_240122_03	24/01/22	Phase2	NEGATIVE			2022-01-24T10:12:00.000+02:00	1116/971	Manase 1	river	2022-01-24	Manase	-15.8046	34.9935
ERST_240122_04	24/01/22	Phase2	NEGATIVE			2022-01-24T10:28:00.000+02:00	1119/932	Manase 2	river	2022-01-24	Manase	-15.807	34.989
ERST_240122_01	24/01/22	Phase2	NEGATIVE			2022-01-24T09:32:00.000+02:00	1127/951	Manase 4	river	2022-01-24	Manase	-15.8119	34.9909
ERST_240122_02	24/01/22	Phase2	NEGATIVE			2022-01-24T09:48:00.000+02:00	2002/931	Manase Sewage Plant	sewage	2022-01-24	Manase Sewage Plant	-15.8086	34.9888
ERST_240122_06	24/01/22	Phase2	NEGATIVE			2022-01-24T11:48:00.000+02:00	1077/963	Mbayani 2	river	2022-01-24	Mbayani	-15.7712	35.0064
ERST_240122_05	24/01/22	Phase2	NEGATIVE			2022-01-24T10:42:00.000+02:00	2001/1009	Victoria Bridge	river	2022-01-24	Victoria Bridge	-15.7938	35.0042
ERST_240321_04	24/03/21	Phase2	NEGATIVE			2021-03-24T11:01:00.000+02:00	1067	Mbayani 3	river	2021-03-24	Mbayani	-15.769	35.008
ERST_240321_03	24/03/21	Phase2	NEGATIVE			2021-03-24T09:55:00.000+02:00	1067/961	Mbayani 4	river	2021-03-24	Mbayani	-15.7609	35.0129
ERST_240321_01	24/03/21	Phase2	NEGATIVE			2021-03-24T09:47:00.000+02:00	1144/1017	Zingwangwa 1	river	2021-03-24	Zingwangwa	-15.8262	35.0081
ERST_240521_08	24/05/21	Phase2	NEGATIVE			2021-05-24T14:46:00.000+02:00	1038	Chilomoni 1	river	2021-05-24	Chilomoni	-15.7591	34.9874
ERST_240521_09	24/05/21	Phase2	NEGATIVE			2021-05-24T15:09:00.000+02:00	1034	Chilomoni 2	river	2021-05-24	Chilomoni	-15.7605	34.9865
ERST_240521_07	24/05/21	Phase2	NEGATIVE			2021-05-24T14:04:00.000+02:00	1042	Chilomoni 5	river	2021-05-24	Chilomoni	-15.7575	34.9796
ERST_240521_06	24/05/21	Phase2	NEGATIVE			2021-05-24T13:26:00.000+02:00	1041	Chilomoni 6	river	2021-05-24	Chilomoni	-15.8463	35.0946
ERST_240521_49	24/05/21	Phase2	NEGATIVE			2021-05-24T14:41:00.000+02:00	1061	Chirimba 7	river	2021-05-24	Chirimba	-15.7532	35.0006
ERST_240521_47	24/05/21	Phase2	NEGATIVE			2021-05-24T14:16:00.000+02:00	1177	Chirimba 8	river	2021-05-24	Chirimba	-15.7493	34.999
ERST_240521_52	24/05/21	Phase2	NEGATIVE			2021-05-24T14:57:00.000+02:00	1177	Chirimba 8	river	2021-05-24	Chirimba	-15.7493	34.999
ERST_240521_33	24/05/21	Phase2	NEGATIVE			2021-05-24T10:33:00.000+02:00	1116/971	Manase 1	river	2021-05-24	Manase	-15.8046	34.9935
ERST_240521_36	24/05/21	Phase2	NEGATIVE			2021-05-24T11:00:00.000+02:00	1119/932	Manase 2	river	2021-05-24	Manase	-15.807	34.989
ERST_240521_30	24/05/21	Phase2	NEGATIVE			2021-05-24T10:10:00.000+02:00	1127/951	Manase 4	river	2021-05-24	Manase	-15.8119	34.9909
ERST_240521_39	24/05/21	Phase2	NEGATIVE			2021-05-24T11:20:00.000+02:00	2002/931	Manase Sewage Plant	sewage	2021-05-24	Manase Sewage Plant	-15.8086	34.9888
ERST_240521_44	24/05/21	Phase2	NEGATIVE			2021-05-24T13:47:00.000+02:00	1063	Mbayani 5	river	2021-05-24	Mbayani	-15.7596	35.0115
ERST_240521_27	24/05/21	Phase2	NEGATIVE			2021-05-24T09:45:00.000+02:00	1138/916	Nancholi 1	river	2021-05-24	Nancholi	-15.8226	34.9841
ERST_240521_01	24/05/21	Phase2	NEGATIVE			2021-05-24T09:32:00.000+02:00	1154/960	Nancholi 5	river	2021-05-24	Nancholi	-15.8317	34.9919
ERST_240521_05	24/05/21	Phase2	NEGATIVE			2021-05-24T11:21:00.000+02:00	1120/1033	Soche 1	river	2021-05-24	Soche	-15.807	35.0114
ERST_240521_04	24/05/21	Phase2	NEGATIVE			2021-05-24T10:56:00.000+02:00	1133/1006	Soche 3	river	2021-05-24	Soche	-15.8155	35.0095
ERST_240521_02	24/05/21	Phase2	NEGATIVE			2021-05-24T10:00:00.000+02:00	1149/979	Soche 6	river	2021-05-24	Soche	-15.8279	34.9986
ERST_240521_42	24/05/21	Phase2	NEGATIVE			2021-05-24T12:07:00.000+02:00	2001/1009	Victoria Bridge	river	2021-05-24	Victoria Bridge	-15.7938	35.0042
ERST_240521_03	24/05/21	Phase2	NEGATIVE			2021-05-24T10:22:00.000+02:00	1144/1017	Zingwangwa 1	river	2021-05-24	Zingwangwa	-15.8262	35.0081
ERST_40	24/06/20	Phase2	NEGATIVE			NA	vmug	Golf Course	river/sewage	2020-06-24	Golf Course	-15.7922	34.9976
ERST_12	24/06/20	Phase2	NEGATIVE			NA	vmul	Manase Sewage Plant	sewage	2020-06-24	Manase Sewage Plant	-15.8086	34.9888
ERST_94	24/08/20	Phase2	NEGATIVE			NA	vmul	Manase Sewage Plant	sewage	2020-08-24	Manase Sewage Plant	-15.8086	34.9888
ERST_95	24/08/20	Phase2	NEGATIVE			NA	vmuo	Manase Sewage Plant	sewage	2020-08-24	Manase Sewage Plant	-15.8086	34.9888
ERST_240821_08	24/08/21	Phase2	NEGATIVE			2021-08-24T11:36:00.000+02:00	28	Naperi 2	river	2021-08-24	Naperi	-15.8084	35.0161
ERST_240821_01	24/08/21	Phase2	NEGATIVE			2021-08-24T09:04:00.000+02:00	11	North 1	river	2021-08-24	North	-15.6955	34.9916
ERST_240821_02	24/08/21	Phase2	NEGATIVE			2021-08-24T09:16:00.000+02:00	10	North 2	river	2021-08-24	North	-15.7037	35.0047
ERST_240821_03	24/08/21	Phase2	NEGATIVE			2021-08-24T09:42:00.000+02:00	14	North 3	river	2021-08-24	North	-15.6993	35.0373
ERST_240821_04	24/08/21	Phase2	NEGATIVE			2021-08-24T09:57:00.000+02:00	12	North 4	river	2021-08-24	North	-15.7062	35.0428
ERST_240821_07	24/08/21	Phase2	NEGATIVE			2021-08-24T11:27:00.000+02:00	1173	Soche 2	river	2021-08-24	Soche	-15.8125	35.0146
ERST_240821_06	24/08/21	Phase2	NEGATIVE			2021-08-24T11:09:00.000+02:00	1133/1006	Soche 3	river	2021-08-24	Soche	-15.8155	35.0095
ERST_240821_09	24/08/21	Phase2	NEGATIVE			2021-08-24T11:53:00.000+02:00	1133/1006	Soche 3	river	2021-08-24	Soche	-15.8155	35.0095
ERST_240821_05	24/08/21	Phase2	NEGATIVE			2021-08-24T10:55:00.000+02:00	27	Zingwangwa 3	river	2021-09-21	Zingwangwa	-15.8184	35.0122
ERST_194	24/11/20	Phase2	NEGATIVE			NA	vma1	Mbayani 1	river	2020-11-24	Mbayani	-15.7698	35.002
ERST_241121_01	24/11/21	Phase2	NEGATIVE			2021-11-24T09:05:00.000+02:00	1119/932	Manase 2	river	2021-11-24	Manase	-15.807	34.989
ERST_241121_02	24/11/21	Phase2	NEGATIVE			2021-11-24T09:17:00.000+02:00	1119/932	Manase 2	river	2021-11-24	Manase	-15.807	34.989
ERST_241121_03	24/11/21	Phase2	NEGATIVE			2021-11-24T09:31:00.000+02:00	2002/931	Manase Sewage Plant	sewage	2021-11-24	Manase Sewage Plant	-15.8086	34.9888
ERST_250121_01	25/01/21	Phase2	NEGATIVE			2021-01-25T13:11:00.000+02:00	1075	Chirimba 1	river	2021-01-25	Chirimba	-15.7419	35.024
ERST_250121_02	25/01/21	Phase2	NEGATIVE			2021-01-25T15:14:00.000+02:00	1024/904	Chirimba 2	river	2021-01-25	Chirimba	-15.7384	35.0211
ERST_250121_03	25/01/21	Phase2	NEGATIVE			2021-01-25T15:49:00.000+02:00	1083	Machinjiri 5	river	2021-01-25	Machinjiri	-15.7421	35.0833
ERST_250521_42	25/05/21	Phase2	NEGATIVE			2021-05-25T12:14:00.000+02:00	1093/945	Chilomoni 11	river	2021-05-25	Chilomoni	-15.7797	34.9776
ERST_250521_39	25/05/21	Phase2	NEGATIVE			2021-05-25T11:24:00.000+02:00	1053/929	Chilomoni 4	river	2021-05-25	Chilomoni	-15.7552	34.9809
ERST_250521_08	25/05/21	Phase2	NEGATIVE			2021-05-25T14:04:00.000+02:00	1075	Chirimba 1	river	2021-05-25	Chirimba	-15.7419	35.024
ERST_250521_09	25/05/21	Phase2	NEGATIVE			2021-05-25T14:25:00.000+02:00	1075	Chirimba 1	river	2021-05-25	Chirimba	-15.7419	35.024
ERST_250521_01	25/05/21	Phase2	NEGATIVE			2021-05-25T09:40:00.000+02:00	1024/904	Chirimba 2	river	2021-05-25	Chirimba	-15.7384	35.0211
ERST_250521_02	25/05/21	Phase2	NEGATIVE			2021-05-25T10:00:00.000+02:00	1019/893	Chirimba 3	river	2021-05-25	Chirimba	-15.7353	35.0167
ERST_250521_30	25/05/21	Phase2	NEGATIVE			2021-05-25T09:53:00.000+02:00	1030/877	Chirimba 6	river	2021-05-25	Chirimba	-15.743	35.0032
ERST_250521_33	25/05/21	Phase2	NEGATIVE			2021-05-25T10:38:00.000+02:00	1033/864	Chirimba 9	river	2021-05-25	Chirimba	-15.7443	34.9993
ERST_250521_07	25/05/21	Phase2	NEGATIVE			2021-05-25T12:39:00.000+02:00	1076/944	Mbayani 1	river	2021-05-25	Mbayani	-15.7698	35.002
ERST_250521_06	25/05/21	Phase2	NEGATIVE			2021-05-25T11:35:00.000+02:00	1077/963	Mbayani 2	river	2021-05-25	Mbayani	-15.7712	35.0064
ERST_250521_05	25/05/21	Phase2	NEGATIVE			2021-05-25T11:08:00.000+02:00	1063	Mbayani 5	river	2021-05-25	Mbayani	-15.7596	35.0115
ERST_250521_04	25/05/21	Phase2	NEGATIVE			2021-05-25T10:39:00.000+02:00	1060/929	Mbayani 6	river	2021-05-25	Mbayani	-15.7569	35.008
ERST_250521_03	25/05/21	Phase2	NEGATIVE			2021-05-25T10:24:00.000+02:00	1054/912	Mbayani 7	river	2021-05-25	Mbayani	-15.7559	35.0032
ERST_250521_36	25/05/21	Phase2	NEGATIVE			2021-05-25T10:50:00.000+02:00	2003/849	Michiru 1	river	2021-05-25	Michiru	-15.7413	34.9934
ERST_250521_45	25/05/21	Phase2	NEGATIVE			2021-05-25T13:13:00.000+02:00	32	Mudi dam	river	2021-05-25	Mudi dam	-15.7949	35.0365
ERST_250521_51	25/05/21	Phase2	NEGATIVE			2021-05-25T13:52:00.000+02:00	Ndirande 1	Ndirande 1	river	2021-05-25	Ndirande	-15.7761	35.0349
ERST_250521_48	25/05/21	Phase2	NEGATIVE			2021-05-25T13:31:00.000+02:00	1024	Ndirande 6	river	2021-05-25	Ndirande	-15.784	35.0251
ERST_250521_57	25/05/21	Phase2	NEGATIVE			2021-05-25T14:36:00.000+02:00	2	Ndirande 7	river	2021-05-25	Ndirande	-15.7674	35.0305
ERST_250521_54	25/05/21	Phase2	NEGATIVE			2021-05-25T14:09:00.000+02:00	3	Ndirande 8	river	2021-05-25	Ndirande	-15.777	35.031
ERST_96	25/08/20	Phase2	NEGATIVE			NA	vma1	Mbayani 1	river	2020-08-25	Mbayani	-15.7698	35.002
ERST_97	25/08/20	Phase2	NEGATIVE			NA	vma2	Mbayani 2	river	2020-08-25	Mbayani	-15.7712	35.0064
ERST_250821_02	25/08/21	Phase2	NEGATIVE			2021-08-25T09:34:00.000+02:00	2002/931	Manase Sewage Plant	sewage	2021-08-25	Manase Sewage Plant	-15.8086	34.9888
ERST_250821_03	25/08/21	Phase2	NEGATIVE			2021-08-25T09:45:00.000+02:00	2002/931	Manase Sewage Plant	sewage	2021-08-25	Manase Sewage Plant	-15.8086	34.9888
ERST_251021_04	25/10/21	Phase2	NEGATIVE			2021-10-25T09:29:00.000+02:00	1093/945	Chilomoni 11	river	2021-10-25	Chilomoni	-15.7797	34.9776
ERST_251021_16	25/10/21	Phase2	NEGATIVE			2021-10-25T13:36:00.000+02:00	1042	Chilomoni 5	river	2021-10-25	Chilomoni	-15.7575	34.9796
ERST_251021_48	25/10/21	Phase2	NEGATIVE			2021-10-25T15:10:00.000+02:00	1061	Chirimba 7	river	2021-10-25	Chirimba	-15.7532	35.0006
ERST_251021_46	25/10/21	Phase2	NEGATIVE			2021-10-25T14:12:00.000+02:00	1177	Chirimba 8	river	2021-10-25	Chirimba	-15.7493	34.999
[truncated: 528 more rows]
